# Supplementary material for: Crystal structure of 3-benzyl-1-[(cyclo­hexyl­idene)amino]­thio­urea
Source: Acta Crystallogr E Crystallogr Commun. 2015 Nov 14;71(Pt 12):o933–4. doi: 10.1107/S205698901502112X (PMC4719888; doi:10.1107/S205698901502112X)
Supplement: Supplementary file 1 [file e-71-0o933-sup1.cif]

##############################################################################
#                                                                            #
# This CIF contains the data in a paper accepted for publication in          #
# Acta Crystallographica Section E. It conforms to the requirements of       #
# Notes for Authors for Acta Crystallographica Section E, and has been       #
# peer reviewed under the auspices of the IUCr Commission on Journals.       #
#                                                                            #
# Full details of the Crystallographic Information File format               #
# are given in the paper "The Crystallographic Information File (CIF):       #
# a New Standard Archive File for Crystallography" by S. R. Hall, F. H.      #
# Allen and I. D. Brown [Acta Cryst. (1991), A47, 655-685].                  #
#                                                                            #
# The current version of the core CIF dictionary is obtainable from          #
# ftp://ftp.iucr.org/pub/cif_core.dic.                                       #
#                                                                            #
# Software is freely available for graphical display of the structure(s)     #
# in this CIF. For information consult the CIF software page                 #
# http://www.iucr.org/resources/cif/software.                                #
#                                                                            #
# This file may be used for bona fide research purposes within the           #
# scientific community so long as proper attribution is given to the journal # 
# article from which it was obtained.                                        #
#                                                                            #
##############################################################################
data_global
_audit_creation_method     'APEX2 v2014.11-0'
_journal_date_recd_electronic     2015-11-03
_journal_date_accepted     2015-11-06
_journal_name_full     'Acta Crystallographica, Section E'
_journal_year     2015
_journal_volume     71
_journal_issue     12
_journal_page_first     o933
_journal_page_last     o934
_journal_paper_category     HO
_journal_paper_doi     10.1107/S205698901502112X
_journal_coeditor_code     SU5234
_publ_contact_author_name
;
Mustafa R. Albayati
;
_publ_contact_author_address
;
Kirkuk University,
College of Science,
Department of Chemistry,
Kirkuk,
Iraq
;
_publ_contact_author_email     'shaabankamel@yahoo.com'
_publ_contact_author_fax     ?
_publ_contact_author_phone     ?
_publ_section_title
;
Crystal structure of 3-benzyl-1-[(cyclohexylidene)amino]thiourea
;
loop_
    _publ_author_name
    _publ_author_address
    'Mohamed, Shaaban K.'
;
Faculty of Science & Engineering,
School of Healthcare Science,
Manchester Metropolitan University,
Manchester M1 5GD,
England
Chemistry Department,
Faculty of Science,
Minia University,
61519 El-Minia,
Egypt
;
    'Joel T. Mague'
;
Department of Chemistry,
Tulane University,
New Orleans,
LA 70118,
USA
;
    'Akkurt, Mehmet'
;
Department of Physics,
Faculty of Sciences,
Erciyes University,
38039 Kayseri,
Turkey
;
    'Alaa A. Hassan'
;
Chemistry Department,
Faculty of Science,
Minia University,
61519 El-Minia,
Egypt
;
    'Ahmed T. Abdel-Aziz'
;
Chemistry Department,
Faculty of Science,
Minia University,
61519 El-Minia,
Egypt
;
    'Mustafa R. Albayati'
;
Kirkuk University,
College of Education,
Department of Chemistry,
Kirkuk,
Iraq
;
data_I
_database_code_depnum_ccdc_archive 'CCDC 1435497'
_audit_creation_method     'SHELXL-2014/7'
_chemical_name_systematic
;
3-Benzyl-1-[(cyclohexylidene)amino]thiourea
;
_chemical_name_common     ?
_chemical_formula_moiety     'C14 H19 N3 S'
_chemical_formula_sum     'C14 H19 N3 S'
_chemical_formula_iupac     'C14 H19 N3 S'
_chemical_formula_weight     261.38
_chemical_melting_point     ?
_shelx_space_group_comment
;
The symmetry employed for this shelxl refinement is uniquely defined
by the following loop, which should always be used as a source of
symmetry information in preference to the above space-group names.
They are only intended as comments.
;
_space_group_crystal_system     triclinic
_space_group_name_H-M_alt     'P -1'
_space_group_name_Hall     '-P 1'
loop_
    _space_group_symop_operation_xyz
    'x, y, z'
    '-x, -y, -z'
_cell_length_a     6.5537(3)
_cell_length_b     10.5247(5)
_cell_length_c     11.3403(5)
_cell_angle_alpha     113.6820(10)
_cell_angle_beta     92.969(2)
_cell_angle_gamma     106.610(2)
_cell_volume     673.96(5)
_cell_formula_units_Z     2
_cell_measurement_reflns_used     4705
_cell_measurement_theta_min     4.336
_cell_measurement_theta_max     72.126
_cell_measurement_temperature     150(2)
_exptl_crystal_description     block
_exptl_crystal_colour     colourless
_exptl_crystal_size_max     0.307
_exptl_crystal_size_mid     0.202
_exptl_crystal_size_min     0.164
_exptl_crystal_density_diffrn     1.288
_exptl_crystal_density_meas     ?
_exptl_crystal_density_method     'not measured'
_exptl_crystal_F_000     280
_exptl_absorpt_coefficient_mu     2.006
_exptl_absorpt_correction_type     multi-scan
_exptl_absorpt_process_details
;
(<i>SADABS</i>; Bruker, 2014)
;
_shelx_estimated_absorpt_T_min     0.578
_shelx_estimated_absorpt_T_max     0.734
_exptl_absorpt_correction_T_min     0.66
_exptl_absorpt_correction_T_max     0.73
_diffrn_ambient_temperature     150(2)
_diffrn_radiation_type     CuK\a
_diffrn_radiation_wavelength     1.54178
_diffrn_radiation_monochromator     mirror
_diffrn_measurement_device_type     'Bruker D8 VENTURE PHOTON 100 CMOS'
_diffrn_measurement_method     '\w scans'
_diffrn_detector_area_resol_mean     10.4167
_diffrn_reflns_number     5045
_diffrn_reflns_av_R_equivalents     0.0191
_diffrn_reflns_theta_min     4.336
_diffrn_reflns_theta_max     72.118
_diffrn_reflns_theta_full     67.000
_diffrn_measured_fraction_theta_max     0.949
_diffrn_measured_fraction_theta_full     0.973
_diffrn_reflns_limit_h_min     -7
_diffrn_reflns_limit_h_max     8
_diffrn_reflns_limit_k_min     -12
_diffrn_reflns_limit_k_max     12
_diffrn_reflns_limit_l_min     -13
_diffrn_reflns_limit_l_max     13
_refine_special_details
;
Refinement of <i>F</i>^2^ against ALL reflections. The weighted <i>R</i>-factor
<i>wR</i> and goodness of fit <i>S</i> are based on <i>F</i>^2^, conventional
<i>R</i>-factors <i>R</i> are based on <i>F</i>, with <i>F</i> set to zero for
negative <i>F</i>^2^. The threshold expression of <i>F</i>^2^ >
\s(<i>F</i>^2^) is used only for calculating <i>R</i>-factors(gt) <i>etc</i>.
and is not relevant to the choice of reflections for refinement.
<i>R</i>-factors based on <i>F</i>^2^ are statistically about twice as large
as those based on <i>F</i>, and <i>R</i>- factors based on ALL data will be
even larger. H-atoms attached to carbon were placed in calculated positions
(C---H = 0.95 - 0.99 \%A) while those attached to nitrogen were placed in
locations derived from a difference map and their parameters adjusted to give
N---H = 0.91 \%A. All were included as riding contributions with isotropic
displacement parameters 1.2 - 1.5 times those of the attached atoms.
;
_reflns_number_total     2509
_reflns_number_gt     2403
_reflns_threshold_expression     'I > 2\s(I)'
_refine_ls_structure_factor_coef     Fsqd
_refine_ls_matrix_type     full
_refine_ls_R_factor_all     0.0351
_refine_ls_R_factor_gt     0.0339
_refine_ls_wR_factor_gt     0.0845
_refine_ls_wR_factor_ref     0.0855
_refine_ls_goodness_of_fit_ref     1.088
_refine_ls_restrained_S_all     1.088
_refine_ls_number_reflns     2509
_refine_ls_number_parameters     163
_refine_ls_number_restraints     0
_refine_ls_hydrogen_treatment     constr
_refine_ls_weighting_scheme     calc
_refine_ls_weighting_details
              'w=1/[\s^2^(Fo^2^)+(0.0345P)^2^+0.3099P] where P=(Fo^2^+2Fc^2^)/3'
_atom_sites_solution_hydrogens     mixed
_atom_sites_solution_primary     direct
_atom_sites_solution_secondary     difmap
_refine_ls_shift/su_max     0.000
_refine_ls_shift/su_mean     0.000
_refine_diff_density_max     0.234
_refine_diff_density_min     -0.226
_refine_ls_extinction_method     none
_refine_ls_extinction_coef     .
loop_
    _atom_type_symbol
    _atom_type_description
    _atom_type_scat_dispersion_real
    _atom_type_scat_dispersion_imag
    _atom_type_scat_source
    'C' 'C' 0.0181 0.0091
                         'International Tables Vol C Tables 4.2.6.8 and 6.1.1.4'
    'H' 'H' 0.0000 0.0000
                         'International Tables Vol C Tables 4.2.6.8 and 6.1.1.4'
    'N' 'N' 0.0311 0.0180
                         'International Tables Vol C Tables 4.2.6.8 and 6.1.1.4'
    'S' 'S' 0.3331 0.5567
                         'International Tables Vol C Tables 4.2.6.8 and 6.1.1.4'
_computing_data_collection
;
<i>APEX2</i> (Bruker, 2014)
;
_computing_cell_refinement
;
<i>SAINT</i> (Bruker, 2014)
;
_computing_data_reduction
;
<i>SAINT</i>  (Bruker, 2014)
;
_computing_structure_solution
;
<i>SHELXT</i> (Sheldrick, 2015a)
;
_computing_structure_refinement
;
<i>SHELXL2014</i> (Sheldrick, 2015b)
;
_computing_molecular_graphics
;
<i>DIAMOND</i> (Brandenburg & Putz, 2012)
;
_computing_publication_material
;
<i>SHELXTL</i> (Sheldrick, 2008)
;
loop_
    _atom_site_type_symbol
    _atom_site_label
    _atom_site_fract_x
    _atom_site_fract_y
    _atom_site_fract_z
    _atom_site_U_iso_or_equiv
    _atom_site_adp_type
    _atom_site_calc_flag
    _atom_site_occupancy
    _atom_site_disorder_assembly
    _atom_site_disorder_group
    S S1 0.84373(6) 0.04432(4) 0.36001(3) 0.02549(12) Uani d 1 . .
    N N1 0.58096(18) 0.18119(13) 0.48809(11) 0.0220(3) Uani d 1 . .
    H H1A 0.5393 0.2255 0.5652 0.026 Uiso d 1 . .
    N N2 0.83691(18) 0.15744(12) 0.61404(11) 0.0206(2) Uani d 1 . .
    H H2A 0.9318 0.1107 0.6194 0.025 Uiso d 1 . .
    N N3 0.73740(19) 0.21975(13) 0.71731(11) 0.0226(3) Uani d 1 . .
    C C1 0.5199(2) 0.30572(15) 0.35057(12) 0.0199(3) Uani d 1 . .
    C C2 0.7361(2) 0.39067(16) 0.37044(13) 0.0242(3) Uani d 1 . .
    H H2 0.8478 0.3640 0.4008 0.029 Uiso calc 1 . .
    C C3 0.7893(3) 0.51413(17) 0.34603(15) 0.0288(3) Uani d 1 . .
    H H3 0.9371 0.5720 0.3603 0.035 Uiso calc 1 . .
    C C4 0.6271(3) 0.55336(17) 0.30082(15) 0.0299(3) Uani d 1 . .
    H H4 0.6637 0.6373 0.2833 0.036 Uiso calc 1 . .
    C C5 0.4118(3) 0.46964(17) 0.28133(15) 0.0292(3) Uani d 1 . .
    H H5 0.3004 0.4962 0.2504 0.035 Uiso calc 1 . .
    C C6 0.3582(2) 0.34677(16) 0.30689(14) 0.0244(3) Uani d 1 . .
    H H6 0.2101 0.2904 0.2944 0.029 Uiso calc 1 . .
    C C7 0.4581(2) 0.16627(15) 0.36986(13) 0.0227(3) Uani d 1 . .
    H H7A 0.3018 0.1364 0.3735 0.027 Uiso calc 1 . .
    H H7B 0.4804 0.0867 0.2930 0.027 Uiso calc 1 . .
    C C8 0.7447(2) 0.13093(14) 0.49275(13) 0.0192(3) Uani d 1 . .
    C C9 0.8216(2) 0.25262(15) 0.83473(13) 0.0228(3) Uani d 1 . .
    C C10 1.0256(2) 0.23519(16) 0.88270(13) 0.0238(3) Uani d 1 . .
    H H10A 1.1294 0.3329 0.9438 0.029 Uiso calc 1 . .
    H H10B 1.0940 0.1919 0.8075 0.029 Uiso calc 1 . .
    C C11 0.9736(2) 0.13508(17) 0.95292(14) 0.0265(3) Uani d 1 . .
    H H11A 0.8894 0.0332 0.8882 0.032 Uiso calc 1 . .
    H H11B 1.1105 0.1339 0.9930 0.032 Uiso calc 1 . .
    C C12 0.8435(2) 0.18855(17) 1.05953(14) 0.0281(3) Uani d 1 . .
    H H12A 0.8036 0.1182 1.0987 0.034 Uiso calc 1 . .
    H H12B 0.9349 0.2853 1.1297 0.034 Uiso calc 1 . .
    C C13 0.6383(2) 0.20312(18) 1.00518(14) 0.0284(3) Uani d 1 . .
    H H13A 0.5616 0.2417 1.0773 0.034 Uiso calc 1 . .
    H H13B 0.5406 0.1050 0.9405 0.034 Uiso calc 1 . .
    C C14 0.6939(3) 0.30723(18) 0.93927(15) 0.0297(3) Uani d 1 . .
    H H14A 0.5589 0.3111 0.8997 0.036 Uiso calc 1 . .
    H H14B 0.7803 0.4079 1.0054 0.036 Uiso calc 1 . .
loop_
    _atom_site_aniso_label
    _atom_site_aniso_U_11
    _atom_site_aniso_U_22
    _atom_site_aniso_U_33
    _atom_site_aniso_U_12
    _atom_site_aniso_U_13
    _atom_site_aniso_U_23
    S1 0.0279(2) 0.0337(2) 0.02208(19) 0.01730(16) 0.00831(13) 0.01400(15)
    N1 0.0244(6) 0.0269(6) 0.0220(6) 0.0131(5) 0.0072(4) 0.0143(5)
    N2 0.0229(6) 0.0239(6) 0.0212(6) 0.0113(5) 0.0064(4) 0.0131(5)
    N3 0.0276(6) 0.0239(6) 0.0229(6) 0.0123(5) 0.0088(5) 0.0135(5)
    C1 0.0234(7) 0.0219(7) 0.0152(6) 0.0089(6) 0.0042(5) 0.0079(5)
    C2 0.0228(7) 0.0274(7) 0.0234(7) 0.0084(6) 0.0031(5) 0.0123(6)
    C3 0.0291(7) 0.0267(8) 0.0282(7) 0.0043(6) 0.0071(6) 0.0129(6)
    C4 0.0425(9) 0.0251(7) 0.0286(7) 0.0132(7) 0.0121(6) 0.0161(6)
    C5 0.0355(8) 0.0308(8) 0.0304(8) 0.0182(7) 0.0075(6) 0.0172(6)
    C6 0.0241(7) 0.0275(7) 0.0249(7) 0.0113(6) 0.0054(5) 0.0126(6)
    C7 0.0197(6) 0.0241(7) 0.0253(7) 0.0067(6) 0.0006(5) 0.0125(6)
    C8 0.0188(6) 0.0177(6) 0.0231(6) 0.0044(5) 0.0045(5) 0.0119(5)
    C9 0.0291(7) 0.0214(7) 0.0234(7) 0.0108(6) 0.0070(5) 0.0130(6)
    C10 0.0250(7) 0.0258(7) 0.0209(6) 0.0085(6) 0.0043(5) 0.0103(6)
    C11 0.0314(7) 0.0296(8) 0.0241(7) 0.0150(6) 0.0047(6) 0.0139(6)
    C12 0.0339(8) 0.0333(8) 0.0225(7) 0.0131(7) 0.0067(6) 0.0159(6)
    C13 0.0282(7) 0.0366(8) 0.0216(7) 0.0122(6) 0.0086(6) 0.0126(6)
    C14 0.0369(8) 0.0361(8) 0.0250(7) 0.0227(7) 0.0099(6) 0.0144(6)
_geom_special_details
;
All e.s.d.'s (except the e.s.d. in the dihedral angle between two l.s. planes)
are estimated using the full covariance matrix. The cell e.s.d.'s are taken
into account individually in the estimation of e.s.d.'s in distances, angles
and torsion angles; correlations between e.s.d.'s in cell parameters are only
used when they are defined by crystal symmetry. An approximate (isotropic)
treatment of cell e.s.d.'s is used for estimating e.s.d.'s involving l.s.
planes.
;
loop_
    _geom_bond_atom_site_label_1
    _geom_bond_atom_site_label_2
    _geom_bond_site_symmetry_2
    _geom_bond_distance
    _geom_bond_publ_flag
    S1 C8 . 1.6898(13) ?
    N1 C8 . 1.3323(17) ?
    N1 C7 . 1.4551(17) ?
    N1 H1A . 0.9098 ?
    N2 C8 . 1.3580(17) ?
    N2 N3 . 1.3905(16) ?
    N2 H2A . 0.9098 ?
    N3 C9 . 1.2814(18) ?
    C1 C6 . 1.3911(19) ?
    C1 C2 . 1.392(2) ?
    C1 C7 . 1.5144(18) ?
    C2 C3 . 1.388(2) ?
    C2 H2 . 0.9500 ?
    C3 C4 . 1.389(2) ?
    C3 H3 . 0.9500 ?
    C4 C5 . 1.384(2) ?
    C4 H4 . 0.9500 ?
    C5 C6 . 1.390(2) ?
    C5 H5 . 0.9500 ?
    C6 H6 . 0.9500 ?
    C7 H7A . 0.9900 ?
    C7 H7B . 0.9900 ?
    C9 C10 . 1.5041(19) ?
    C9 C14 . 1.5053(19) ?
    C10 C11 . 1.5353(19) ?
    C10 H10A . 0.9900 ?
    C10 H10B . 0.9900 ?
    C11 C12 . 1.530(2) ?
    C11 H11A . 0.9900 ?
    C11 H11B . 0.9900 ?
    C12 C13 . 1.523(2) ?
    C12 H12A . 0.9900 ?
    C12 H12B . 0.9900 ?
    C13 C14 . 1.533(2) ?
    C13 H13A . 0.9900 ?
    C13 H13B . 0.9900 ?
    C14 H14A . 0.9900 ?
    C14 H14B . 0.9900 ?
loop_
    _geom_angle_atom_site_label_1
    _geom_angle_atom_site_label_2
    _geom_angle_atom_site_label_3
    _geom_angle_site_symmetry_1
    _geom_angle_site_symmetry_3
    _geom_angle
    _geom_angle_publ_flag
    C8 N1 C7 . . 125.66(12) ?
    C8 N1 H1A . . 117.0 ?
    C7 N1 H1A . . 117.3 ?
    C8 N2 N3 . . 116.90(11) ?
    C8 N2 H2A . . 117.8 ?
    N3 N2 H2A . . 122.8 ?
    C9 N3 N2 . . 119.80(12) ?
    C6 C1 C2 . . 119.17(13) ?
    C6 C1 C7 . . 119.45(12) ?
    C2 C1 C7 . . 121.32(12) ?
    C3 C2 C1 . . 120.32(13) ?
    C3 C2 H2 . . 119.8 ?
    C1 C2 H2 . . 119.8 ?
    C2 C3 C4 . . 120.19(14) ?
    C2 C3 H3 . . 119.9 ?
    C4 C3 H3 . . 119.9 ?
    C5 C4 C3 . . 119.75(13) ?
    C5 C4 H4 . . 120.1 ?
    C3 C4 H4 . . 120.1 ?
    C4 C5 C6 . . 120.13(14) ?
    C4 C5 H5 . . 119.9 ?
    C6 C5 H5 . . 119.9 ?
    C5 C6 C1 . . 120.42(14) ?
    C5 C6 H6 . . 119.8 ?
    C1 C6 H6 . . 119.8 ?
    N1 C7 C1 . . 113.77(11) ?
    N1 C7 H7A . . 108.8 ?
    C1 C7 H7A . . 108.8 ?
    N1 C7 H7B . . 108.8 ?
    C1 C7 H7B . . 108.8 ?
    H7A C7 H7B . . 107.7 ?
    N1 C8 N2 . . 115.81(12) ?
    N1 C8 S1 . . 123.98(10) ?
    N2 C8 S1 . . 120.18(10) ?
    N3 C9 C10 . . 128.89(13) ?
    N3 C9 C14 . . 116.47(12) ?
    C10 C9 C14 . . 114.51(12) ?
    C9 C10 C11 . . 110.25(12) ?
    C9 C10 H10A . . 109.6 ?
    C11 C10 H10A . . 109.6 ?
    C9 C10 H10B . . 109.6 ?
    C11 C10 H10B . . 109.6 ?
    H10A C10 H10B . . 108.1 ?
    C12 C11 C10 . . 111.12(12) ?
    C12 C11 H11A . . 109.4 ?
    C10 C11 H11A . . 109.4 ?
    C12 C11 H11B . . 109.4 ?
    C10 C11 H11B . . 109.4 ?
    H11A C11 H11B . . 108.0 ?
    C13 C12 C11 . . 111.75(12) ?
    C13 C12 H12A . . 109.3 ?
    C11 C12 H12A . . 109.3 ?
    C13 C12 H12B . . 109.3 ?
    C11 C12 H12B . . 109.3 ?
    H12A C12 H12B . . 107.9 ?
    C12 C13 C14 . . 110.59(12) ?
    C12 C13 H13A . . 109.5 ?
    C14 C13 H13A . . 109.5 ?
    C12 C13 H13B . . 109.5 ?
    C14 C13 H13B . . 109.5 ?
    H13A C13 H13B . . 108.1 ?
    C9 C14 C13 . . 109.31(12) ?
    C9 C14 H14A . . 109.8 ?
    C13 C14 H14A . . 109.8 ?
    C9 C14 H14B . . 109.8 ?
    C13 C14 H14B . . 109.8 ?
    H14A C14 H14B . . 108.3 ?
loop_
    _geom_torsion_atom_site_label_1
    _geom_torsion_atom_site_label_2
    _geom_torsion_atom_site_label_3
    _geom_torsion_atom_site_label_4
    _geom_torsion_site_symmetry_1
    _geom_torsion_site_symmetry_2
    _geom_torsion_site_symmetry_3
    _geom_torsion_site_symmetry_4
    _geom_torsion
    _geom_torsion_publ_flag
    C8 N2 N3 C9 . . . . -177.30(12) ?
    C6 C1 C2 C3 . . . . -0.4(2) ?
    C7 C1 C2 C3 . . . . 176.86(13) ?
    C1 C2 C3 C4 . . . . -0.4(2) ?
    C2 C3 C4 C5 . . . . 0.6(2) ?
    C3 C4 C5 C6 . . . . 0.0(2) ?
    C4 C5 C6 C1 . . . . -0.8(2) ?
    C2 C1 C6 C5 . . . . 1.0(2) ?
    C7 C1 C6 C5 . . . . -176.31(13) ?
    C8 N1 C7 C1 . . . . -102.88(15) ?
    C6 C1 C7 N1 . . . . -138.48(13) ?
    C2 C1 C7 N1 . . . . 44.22(17) ?
    C7 N1 C8 N2 . . . . 179.85(12) ?
    C7 N1 C8 S1 . . . . 1.96(19) ?
    N3 N2 C8 N1 . . . . 6.42(17) ?
    N3 N2 C8 S1 . . . . -175.61(9) ?
    N2 N3 C9 C10 . . . . 0.8(2) ?
    N2 N3 C9 C14 . . . . -174.84(12) ?
    N3 C9 C10 C11 . . . . -120.72(16) ?
    C14 C9 C10 C11 . . . . 54.96(16) ?
    C9 C10 C11 C12 . . . . -52.49(16) ?
    C10 C11 C12 C13 . . . . 55.00(17) ?
    C11 C12 C13 C14 . . . . -56.90(17) ?
    N3 C9 C14 C13 . . . . 119.63(14) ?
    C10 C9 C14 C13 . . . . -56.62(17) ?
    C12 C13 C14 C9 . . . . 56.04(16) ?
loop_
    _geom_hbond_atom_site_label_D
    _geom_hbond_atom_site_label_H
    _geom_hbond_atom_site_label_A
    _geom_hbond_site_symmetry_A
    _geom_hbond_distance_DH
    _geom_hbond_distance_HA
    _geom_hbond_distance_DA
    _geom_hbond_angle_DHA
    N1 H1A N3 . 0.91 2.14 2.5713(17) 108
    N2 H2A S1 2_756 0.91 2.55 3.4577(12) 172
    C10 H10B S1 2_756 0.99 2.61 3.4847(14) 147
    C7 H7A S1 1_455 0.99 2.85 3.8413(15) 175
_shelx_hkl_file
;
  -1   0   0  111.59    3.50
  -2   0   0  788.22   23.70
  -2   0   0  796.62   23.60
   3   0   0  672.83   19.40
   4   0   0   38.20    1.80
   4   0   0   39.80    1.90
   4   0   0   39.40    1.70
   5   0   0  194.48    6.10
   5   0   0  190.18    6.20
   5   0   0  202.48    6.30
   6   0   0  178.38    5.60
   6   0   0  159.68    5.40
   7   0   0  112.49    3.70
   7   0   0  110.79    3.70
   7  -1   0  151.28    4.70
   7  -1   0  148.29    4.80
   6  -1   0  373.96   11.50
   6  -1   0  391.66   11.60
   5  -1   0    8.70    1.20
   5  -1   0    7.00    1.00
   5  -1   0    8.90    1.10
   4  -1   0   40.40    1.90
   4  -1   0   41.20    2.00
   4  -1   0   41.10    1.70
   3  -1   0  393.26   11.50
   1  -1   0 1215.38   36.60
   0  -1   0  609.24   19.40
   0   1   0  543.25   17.40
  -2  -1   0  398.66   13.00
   3   1   0 1750.82   50.09
   4   1   0  373.46   11.00
   4   1   0  376.26   11.10
   4   1   0  368.66   11.20
   5   1   0    4.60    0.90
   5   1   0    3.30    0.80
   5   1   0    3.80    0.80
   6   1   0   23.10    1.40
   6   1   0   25.10    1.30
   7   1   0  132.69    4.20
   7   1   0  132.99    4.10
   7  -2   0   10.70    1.00
   7  -2   0   11.80    1.00
   6  -2   0   75.39    2.80
   6  -2   0   76.79    3.10
   5  -2   0  568.04   17.10
   5  -2   0  604.84   17.40
   5  -2   0  590.04   17.30
   4  -2   0   12.30    1.80
   4  -2   0   11.20    1.10
   3  -2   0 1035.60   29.70
   2  -2   0  715.43   21.30
   2  -2   0  715.23   21.30
   1  -2   0 1811.82   56.09
  -1   2   0 1686.23   56.59
   0  -2   0 1702.33   54.79
   0   2   0 1690.23   54.69
  -1  -2   0 3743.43  117.19
   1   2   0 3848.01  120.19
   2   2   0   11.10    0.90
   3   2   0   -0.40    0.50
   4   2   0  518.95   15.40
   4   2   0  517.55   15.40
   4   2   0  536.75   15.60
   5   2   0   87.39    3.20
   5   2   0   82.79    3.10
   5   2   0   88.09    3.10
   6   2   0   52.39    2.10
   6   2   0   51.69    2.00
   7   2   0    0.60    0.40
   8  -3   0   64.79    2.20
   8  -3   0   64.29    2.20
   7  -3   0   33.10    1.60
   7  -3   0   35.40    1.60
   6  -3   0  292.27    9.10
   6  -3   0  293.77    8.90
   5  -3   0  269.37    8.20
   5  -3   0  268.67    8.10
   5  -3   0  261.37    8.30
   4  -3   0   55.99    2.10
   3  -3   0   43.20    1.70
   2  -3   0 2652.43   80.99
   1  -3   0  222.18    8.40
  -1   3   0  235.08    8.50
   0  -3   0 2043.50   66.39
   0   3   0 2034.10   64.79
   1   3   0    2.10    0.50
   2   3   0  654.93   19.00
   3   3   0   48.60    1.90
   3   3   0   48.80    2.40
   3   3   0   47.80    2.10
   4   3   0   26.50    1.50
   4   3   0   25.50    1.80
   4   3   0   25.90    1.50
   5   3   0  105.89    3.70
   5   3   0  104.69    3.60
   5   3   0  106.99    3.70
   6   3   0   31.50    1.50
   6   3   0   29.10    1.40
   8  -4   0   27.40    1.70
   7  -4   0   95.69    3.30
   7  -4   0   92.09    3.20
  -7   4   0   89.89    3.30
   6  -4   0  225.08    6.90
   6  -4   0  215.58    7.00
  -6   4   0  222.88    7.10
   5  -4   0  191.08    6.00
   5  -4   0  184.58    6.10
   5  -4   0  188.58    5.90
   4  -4   0    0.50    0.50
   3  -4   0  564.64   16.40
   2  -4   0  188.28    7.80
  -1   4   0   10.50    0.90
   0   4   0   64.29    2.20
   1   4   0   53.09    2.00
   2   4   0   28.00    1.40
   3   4   0    4.90    1.20
   3   4   0    2.20    0.60
   4   4   0  114.29    3.90
   4   4   0  115.69    4.10
   4   4   0  110.49    3.90
   5   4   0   10.70    1.10
   5   4   0   14.40    1.60
   5   4   0   10.80    1.50
   6   4   0    1.30    0.60
   7  -5   0    0.40    1.00
   7  -5   0    0.50    0.70
  -7   5   0    0.40    0.60
   6  -5   0   69.29    2.70
   6  -5   0   74.09    3.00
  -6   5   0   75.19    2.90
   5  -5   0  624.94   19.00
   5  -5   0  639.44   18.70
  -5   5   0  653.13   19.00
   4  -5   0    4.30    1.30
   4  -5   0    2.50    0.50
  -4   5   0    3.50    1.30
   3  -5   0    7.90    0.90
  -3   5   0    9.20    1.50
   2  -5   0  454.05   17.20
  -1   5   0    2.30    0.40
   0   5   0  105.39    3.40
   1   5   0   57.99    2.20
   2   5   0   49.60    2.10
   2   5   0   51.99    2.40
   3   5   0    1.20    0.80
   3   5   0    2.20    0.60
   4   5   0  145.29    4.90
   4   5   0  153.58    4.80
   5   5   0   66.49    2.40
  -7   6   0   28.90    1.50
   6  -6   0   23.00    1.70
  -6   6   0   24.80    1.60
   5  -6   0  384.66   11.40
  -5   6   0  378.86   11.70
   4  -6   0  183.88    5.80
  -4   6   0  185.28    6.10
  -4   6   0  186.68    6.10
   3  -6   0  164.68    5.20
  -3   6   0  166.08    5.50
  -3   6   0  169.38    5.50
  -2   6   0    4.60    0.80
  -2   6   0    3.20    1.10
  -1   6   0 1876.61   51.99
  -1   6   0 1749.12   52.09
   0   6   0  354.36   10.50
   0   6   0  344.67   10.60
   1   6   0   87.89    3.40
   1   6   0   90.19    3.20
   2   6   0   52.89    2.20
   3   6   0    7.10    1.20
   3   6   0    5.20    1.00
   4   6   0  176.78    5.40
   4   6   0  161.78    5.40
  -7   7   0  124.59    4.10
  -6   7   0   62.99    2.60
   5  -7   0  208.48    6.50
  -5   7   0  205.68    6.70
  -5   7   0  211.28    6.80
   4  -7   0  244.18    7.60
  -4   7   0  253.87    7.90
  -4   7   0  245.98    7.80
  -3   7   0  111.59    4.10
  -3   7   0  119.89    4.20
  -2   7   0   70.29    2.90
  -2   7   0   70.39    2.80
  -1   7   0   20.70    1.30
  -1   7   0   18.70    2.40
  -1   7   0   19.40    1.50
   0   7   0   16.80    1.20
   0   7   0   18.90    1.60
   1   7   0    0.90    0.60
   1   7   0    0.70    0.80
   2   7   0  312.87    9.60
   3   7   0   28.70    1.60
  -7   8   0  148.69    4.70
  -6   8   0  135.59    4.60
   5  -8   0  299.37    9.10
  -5   8   0  296.57    9.30
  -5   8   0  304.77    9.30
   4  -8   0  885.51   25.40
  -4   8   0  882.61   25.60
  -4   8   0  855.31   25.60
   3  -8   0    7.90    1.00
  -3   8   0    9.50    1.40
  -3   8   0   10.60    1.40
  -2   8   0  275.27    8.50
  -2   8   0  269.97    8.50
  -1   8   0   43.40    2.10
  -1   8   0   39.90    1.90
   0   8   0   62.69    3.10
   0   8   0   64.89    2.60
   1   8   0  675.93   19.80
   1   8   0  663.53   19.70
   2   8   0    4.20    1.00
   3   8   0   78.69    2.90
  -7   9   0  188.58    5.70
  -6   9   0   53.19    2.10
  -5   9   0    9.70    1.40
  -5   9   0    9.70    1.10
   4  -9   0  105.49    3.60
  -4   9   0  100.69    3.70
  -4   9   0  102.89    3.70
   3  -9   0  955.10   28.30
  -3   9   0  981.50   28.50
  -3   9   0  991.40   28.40
  -2   9   0  245.58    7.70
  -2   9   0  248.08    7.80
  -1   9   0   20.00    1.60
   0   9   0   57.69    2.30
   0   9   0   56.69    2.30
   1   9   0   12.70    1.40
   2   9   0  199.58    6.20
  -6  10   0   60.89    2.20
  -5  10   0  269.57    8.10
  -5  10   0  263.17    8.10
   4 -10   0  189.18    6.60
  -4  10   0  217.48    6.50
  -4  10   0  213.28    6.50
   3 -10   0  151.38    4.90
  -3  10   0  157.68    5.00
  -3  10   0  150.08    5.00
  -2  10   0    0.60    0.50
  -1  10   0  234.18    7.30
   0  10   0   91.69    3.20
  -5  11   0    0.70    0.50
  -5  11   0    0.90    0.60
  -4  11   0  273.77    8.30
  -4  11   0  285.37    8.70
   3 -11   0   18.20    1.40
  -3  11   0   17.60    1.10
   2 -11   0  241.88    7.20
  -2  11   0  229.18    7.20
  -1  11   0  191.68    5.90
  -2  12  -1  279.97    8.30
  -3  12  -1   18.30    1.00
  -4  12  -1  117.09    3.60
   0  11  -1   39.10    1.70
  -1  11  -1    0.90    0.40
  -2  11  -1  292.77    8.90
   2 -11   1  295.27    8.90
  -3  11  -1  516.15   15.00
  -3  11  -1  504.15   15.10
   3 -11   1  514.25   15.00
  -4  11  -1    6.60    1.00
  -4  11  -1    5.10    0.90
   4 -11   1    6.10    1.10
  -5  11  -1  127.89    4.10
  -5  11  -1  125.49    4.00
   1  10  -1   -1.30    0.50
   0  10  -1    9.50    1.00
  -1  10  -1   42.50    2.40
  -2  10  -1   77.19    2.90
  -2  10  -1   74.79    3.00
  -3  10  -1  268.17    8.00
  -3  10  -1  244.28    8.10
   3 -10   1  258.87    7.90
  -4  10  -1  542.65   16.50
  -4  10  -1  563.64   16.60
   4 -10   1  573.34   16.50
  -5  10  -1   30.00    1.70
  -5  10  -1   29.80    1.60
   5 -10   1   30.80    1.70
  -6  10  -1  265.47    8.00
   2   9  -1    1.60    0.70
   1   9  -1    2.80    0.70
   1   9  -1    2.50    0.70
   0   9  -1  141.59    4.80
   0   9  -1  143.09    4.80
  -1   9  -1    4.50    1.10
  -2   9  -1    4.10    0.90
  -2   9  -1    5.10    1.10
  -3   9  -1    7.50    1.30
  -3   9  -1    7.90    1.10
   3  -9   1    8.70    1.00
  -4   9  -1   66.79    2.70
  -4   9  -1   65.19    2.70
   4  -9   1   67.49    2.60
  -5   9  -1    4.80    1.00
   5  -9   1    8.40    1.20
  -6   9  -1    6.30    0.90
  -7   9  -1  222.18    6.70
   3   8  -1   13.40    1.40
   2   8  -1   80.69    3.00
   1   8  -1    0.90    0.60
   1   8  -1   -0.10    0.60
   0   8  -1  263.07    8.40
   0   8  -1  279.17    8.40
  -1   8  -1  142.39    4.70
  -1   8  -1  144.29    4.80
  -2   8  -1   70.49    2.80
  -2   8  -1   71.59    2.80
  -3   8  -1  540.45   15.90
  -3   8  -1  526.05   15.90
   3  -8   1  536.15   15.80
  -4   8  -1    7.90    1.20
  -4   8  -1    8.70    1.50
  -5   8  -1   18.00    1.40
   5  -8   1   16.10    1.30
  -6   8  -1   48.30    2.10
  -7   8  -1   23.30    1.20
   4   7  -1    1.30    1.10
   3   7  -1  181.98    5.90
   2   7  -1   77.69    3.20
   2   7  -1   79.29    3.00
   1   7  -1   68.39    2.70
   1   7  -1   73.89    2.90
   0   7  -1  263.87    7.90
   0   7  -1  247.58    7.90
  -1   7  -1   22.50    1.90
  -1   7  -1   25.50    1.60
  -1   7  -1   24.90    1.30
  -2   7  -1    9.60    1.40
  -3   7  -1   27.90    1.80
  -3   7  -1   30.10    1.70
   3  -7   1   28.40    1.40
  -4   7  -1  210.58    6.70
  -4   7  -1  194.28    7.10
   4  -7   1  212.48    6.40
  -5   7  -1    2.20    0.90
   5  -7   1    1.50    0.60
  -6   7  -1  130.59    4.50
   6  -7   1  136.09    4.50
  -7   7  -1   39.90    1.70
   4   6  -1   35.00    1.90
   3   6  -1   16.00    1.40
   2   6  -1  705.73   20.60
   2   6  -1  694.33   20.50
   1   6  -1   97.39    3.50
   1   6  -1   87.29    3.20
   0   6  -1   -0.30    0.70
   0   6  -1    1.30    0.50
  -1   6  -1  737.33   21.40
   2  -6   1    5.30    4.10
  -3   6  -1   47.20    2.50
  -3   6  -1   45.40    2.20
   3  -6   1   48.50    1.90
  -4   6  -1  702.33   20.40
  -4   6  -1  687.23   20.40
   4  -6   1  688.53   20.20
  -5   6  -1    4.50    1.10
   5  -6   1    4.40    1.00
  -6   6  -1  149.59    5.00
   6  -6   1  147.39    4.80
  -7   6  -1   91.19    3.20
   5   5  -1   57.69    2.30
   4   5  -1  153.68    5.00
   4   5  -1  151.08    5.00
   3   5  -1  580.44   16.70
   3   5  -1  550.44   16.60
   2   5  -1   57.49    2.20
   1   5  -1  236.58    7.20
   0   5  -1  111.89    3.60
  -1   5  -1  347.27   10.20
   2  -5   1   22.50    3.50
   2  -5   1   21.60    3.10
   3  -5   1  119.19    3.80
  -4   5  -1   38.40    2.00
   4  -5   1   37.80    1.60
  -5   5  -1   67.49    2.80
   5  -5   1   65.69    3.00
   5  -5   1   65.39    2.80
   5  -5   1   69.09    2.50
  -6   5  -1   93.49    3.50
   6  -5   1   94.59    3.30
   6  -5   1   94.39    3.50
   6  -5   1   91.89    3.30
  -7   5  -1  152.58    5.00
   7  -5   1  152.98    4.90
   7  -5   1  153.48    4.80
   6   4  -1    8.10    0.90
   5   4  -1  199.18    6.20
   5   4  -1  188.18    6.10
   4   4  -1   49.80    2.40
   4   4  -1   49.99    2.20
   4   4  -1   47.90    2.10
   3   4  -1  351.46   10.50
   3   4  -1  372.96   11.20
   3   4  -1  331.17   10.50
   2   4  -1 1195.98   34.40
   1   4  -1    5.30    0.90
   0   4  -1 2978.20   84.99
   1  -4   1   96.39    5.10
   2  -4   1   50.09    3.40
   2  -4   1   52.19    3.30
   3  -4   1  214.48    6.50
   4  -4   1  332.67    9.90
  -5   4  -1  455.45   13.80
   5  -4   1  460.95   13.50
   5  -4   1  455.35   13.60
   5  -4   1  461.25   13.70
  -6   4  -1  150.98    5.10
   6  -4   1  149.99    4.90
   6  -4   1  151.88    5.00
   6  -4   1  149.39    4.90
   7  -4   1  192.68    6.10
   7  -4   1  195.68    6.00
   6   3  -1   24.80    1.40
   6   3  -1   25.80    1.30
   5   3  -1   79.89    2.90
   5   3  -1   81.09    3.00
   4   3  -1  460.25   14.50
   4   3  -1  474.75   14.20
   4   3  -1  504.05   14.20
   3   3  -1    7.40    1.30
   3   3  -1    7.90    1.00
   3   3  -1   10.50    1.70
   2   3  -1 2161.98   61.79
  -1  -3   1 2248.48   71.49
   1  -3   1 1057.49   32.10
   2  -3   1   23.80    1.70
   2  -3   1   24.60    1.70
   3  -3   1  278.97    8.30
   4  -3   1  108.69    3.60
   5  -3   1   65.29    2.60
   5  -3   1   64.99    2.50
   5  -3   1   62.19    2.40
  -6   3  -1  793.12   22.90
   6  -3   1  777.12   22.80
   6  -3   1  782.02   22.70
   6  -3   1  776.42   22.90
   7  -3   1  235.68    7.10
   7  -3   1  232.88    7.20
   7   2  -1    0.40    0.50
   7   2  -1    0.50    0.40
   6   2  -1   22.60    1.30
   6   2  -1   22.50    1.30
   5   2  -1   90.69    3.20
   5   2  -1   93.09    3.30
   4   2  -1  334.17    9.80
   4   2  -1  322.47    9.90
   4   2  -1  317.37    9.70
   3   2  -1   60.69    2.20
  -2  -2   1    2.20    1.20
  -2  -2   1    1.80    1.50
  -1  -2   1 9999.00  298.17
   0  -2   1 3306.97  103.09
   1  -2   1 2133.09   65.99
   2  -2   1 1806.02   53.69
   2  -2   1 1816.02   53.79
   3  -2   1 1106.29   31.70
   4  -2   1  289.07    8.90
   4  -2   1  308.07    8.80
   4  -2   1  279.57    9.00
   5  -2   1  586.04   16.90
   5  -2   1  570.54   16.40
   5  -2   1  525.65   17.00
   6  -2   1   89.89    3.30
   6  -2   1   88.79    3.10
   6  -2   1   87.79    3.20
   7  -2   1    1.90    0.60
   7  -2   1    1.90    0.60
   7   1  -1   51.59    1.90
   7   1  -1   50.19    1.90
   6   1  -1   14.00    1.20
   6   1  -1   15.10    1.10
   5   1  -1    2.30    0.70
   5   1  -1    2.90    0.60
   4   1  -1  248.18    7.30
   4   1  -1  216.18    7.20
   4   1  -1  245.58    7.40
   3   1  -1    1.50    0.60
  -2  -1   1   22.30    1.60
  -2  -1   1   21.50    1.70
  -1  -1   1 1026.10   32.30
   0   1  -1  203.18    6.40
   0  -1   1  191.48    6.30
  -1   1  -1 1370.56   42.60
   1  -1   1 1425.26   42.90
  -2   1  -1 2384.66   69.79
   3  -1   1  296.07    8.70
   4  -1   1  185.38    5.80
   4  -1   1  183.28    5.60
   4  -1   1  175.98    5.70
   5  -1   1   68.59    2.60
   5  -1   1   72.39    2.80
   5  -1   1   72.89    2.70
   6  -1   1   72.99    2.90
   6  -1   1   76.79    2.90
   6  -1   1   75.29    2.80
   7  -1   1  145.19    4.50
   7  -1   1  142.69    4.60
   7   0  -1   58.79    2.10
   7   0  -1   57.79    2.20
   6   0  -1   29.20    1.60
   6   0  -1   28.80    1.50
   5   0  -1   44.70    2.00
   5   0  -1   46.40    2.00
   5   0  -1   43.30    2.40
   4   0  -1   16.40    1.40
   4   0  -1   12.60    1.20
   4   0  -1   13.70    1.30
  -2   0   1  149.69    5.00
  -2   0   1  153.78    5.10
   1   0  -1 1205.78   36.70
  -1   0   1 1169.48   36.60
   0   0  -1 1414.86   45.00
   0   0   1 1439.46   44.80
  -1   0  -1 1340.37   43.10
   1   0   1 1322.17   41.80
  -2   0  -1 2184.18   69.19
   2   0   1 2316.07   68.99
   3   0   1 1140.79   32.80
   4   0   1   15.60    1.20
   4   0   1   17.90    1.30
   4   0   1   17.30    1.10
   5   0   1   71.79    2.80
   5   0   1   73.09    2.70
   5   0   1   69.99    2.70
   6   0   1   24.70    1.70
   6   0   1   22.00    1.30
   6   0   1   23.90    1.40
   7   0   1   10.00    0.80
   7   0   1   10.50    0.90
   7  -1  -1  163.98    5.50
   7  -1  -1  167.78    5.20
   6  -1  -1   32.80    1.60
   6  -1  -1   30.90    1.60
   5  -1  -1  930.61   25.80
   5  -1  -1  836.52   26.30
   4  -1  -1  150.58    4.80
   4  -1  -1  144.09    4.70
   4  -1  -1  149.69    4.90
   2  -1  -1    1.90    0.50
  -2   1   1    2.10    0.50
   1  -1  -1  720.83   24.80
  -1   1   1  832.62   24.70
   0  -1  -1    8.40    0.90
   0   1   1    9.00    0.90
  -1  -1  -1 1152.38   37.50
   1   1   1 1175.38   37.30
   2   1   1   42.70    1.60
   3   1   1 1511.35   43.30
   4   1   1  102.89    3.60
   4   1   1  100.39    3.40
   4   1   1  103.89    3.50
   5   1   1  221.68    6.90
   5   1   1  215.98    6.80
   6   1   1   12.40    1.10
   6   1   1   13.10    1.00
   6   1   1   14.00    1.60
   7   1   1    1.40    0.60
   7   1   1    0.90    0.50
   8  -2  -1   22.20    1.00
   8  -2  -1   21.60    1.00
   7  -2  -1  134.29    4.40
   7  -2  -1  133.49    4.30
   6  -2  -1  294.47    9.00
   6  -2  -1  294.77    9.10
   5  -2  -1    0.90    0.80
   5  -2  -1    0.90    0.60
   4  -2  -1  616.64   17.60
   4  -2  -1  573.64   17.30
   4  -2  -1  585.04   17.20
   2  -2  -1   -5.90    0.40
  -2   2   1   -6.20    0.40
   1  -2  -1 3165.48   97.59
  -1   2   1 3076.29   96.79
   0  -2  -1 1201.38   38.50
   0   2   1 1179.38   36.30
  -1  -2  -1    5.50    1.50
   1   2   1    5.90    2.10
   2   2   1  672.73   19.40
   3   2   1    4.00    0.70
   3   2   1    2.60    0.50
   3   2   1    4.60    1.10
   4   2   1   85.29    3.00
   4   2   1   82.69    3.00
   5   2   1   97.09    3.40
   5   2   1   93.69    3.30
   5   2   1   92.69    3.40
   6   2   1  119.99    3.90
   6   2   1  118.39    3.90
   8  -3  -1   80.89    2.70
   8  -3  -1   82.09    2.60
   7  -3  -1  152.78    4.90
   7  -3  -1  157.28    5.00
  -7   3   1  158.08    5.10
   6  -3  -1  127.49    4.30
   6  -3  -1  127.39    4.40
   5  -3  -1  380.36   11.20
   5  -3  -1  363.46   11.20
   4  -3  -1  175.48    5.70
   4  -3  -1  180.08    5.50
   3  -3  -1   42.20    1.70
   2  -3  -1  193.08    7.70
  -2   3   1  204.68    8.00
   1  -3  -1  540.85   18.00
  -1   3   1  537.65   18.00
   0  -3  -1  843.42   26.50
   0   3   1  795.12   26.50
   1   3   1 1809.42   51.69
   2   3   1   60.99    2.20
   3   3   1  291.97    8.90
   3   3   1  281.57    8.80
   3   3   1  303.47    9.00
   4   3   1    1.20    0.60
   4   3   1    1.60    0.90
   4   3   1    0.90    0.60
   5   3   1   60.09    2.80
   5   3   1   56.59    2.30
   5   3   1   61.19    2.40
   6   3   1  219.48    6.60
   8  -4  -1    6.30    0.90
   7  -4  -1   13.40    1.10
   7  -4  -1   11.90    1.20
  -7   4   1   13.00    1.20
   6  -4  -1  431.56   12.80
   6  -4  -1  418.86   12.70
   5  -4  -1   61.79    3.60
   5  -4  -1   81.19    3.00
   4  -4  -1   11.90    1.50
   4  -4  -1   13.00    1.10
   3  -4  -1  132.89    4.20
  -2   4   1   61.99    2.20
  -1   4   1  116.89    3.70
   0   4   1  282.67    8.40
   1   4   1  390.26   11.50
   2   4   1   27.90    1.70
   2   4   1   27.30    1.40
   3   4   1  201.08    6.20
   3   4   1  190.38    6.20
   4   4   1  123.79    4.30
   4   4   1  118.99    4.10
   4   4   1  121.09    4.10
   5   4   1    0.50    0.50
   5   4   1    0.80    0.80
   6   4   1   35.30    1.40
   7  -5  -1  101.29    3.40
  -7   5   1  103.49    3.50
   6  -5  -1   35.70    1.80
   6  -5  -1   35.30    2.90
  -6   5   1   36.60    1.90
   5  -5  -1    4.70    1.00
   4  -5  -1  104.69    3.50
   4  -5  -1  103.09    3.80
  -4   5   1  105.39    3.90
   3  -5  -1  202.68    6.20
  -3   5   1  199.28    6.40
  -2   5   1   57.29    2.10
  -1   5   1  225.48    6.80
   0   5   1   14.50    1.00
   1   5   1   14.50    1.00
   1   5   1   16.80    2.20
   1   5   1   14.00    1.90
   2   5   1   49.90    2.10
   2   5   1   49.90    2.30
   3   5   1   51.79    2.20
   3   5   1   51.39    2.20
   4   5   1   55.09    2.30
   4   5   1   53.89    2.20
   5   5   1    0.90    0.70
   7  -6  -1   10.90    1.40
  -7   6   1    9.60    1.00
   6  -6  -1  237.08    7.50
  -6   6   1  251.27    7.70
   5  -6  -1  272.37    8.30
  -5   6   1  268.67    8.40
  -5   6   1  261.27    8.40
   4  -6  -1  293.37    8.60
  -4   6   1  276.77    8.80
  -4   6   1  277.67    8.80
  -3   6   1 1034.30   30.10
  -3   6   1 1036.20   30.10
  -2   6   1    7.40    1.80
  -2   6   1    6.90    0.90
  -2   6   1    9.80    1.30
  -1   6   1   69.09    2.80
  -1   6   1   62.99    2.40
   0   6   1  593.94   17.50
   0   6   1  590.74   17.40
   1   6   1  149.39    4.90
   1   6   1  152.68    5.20
   2   6   1   24.10    1.80
   3   6   1    3.80    0.90
   3   6   1    6.40    1.10
   4   6   1   42.60    1.90
   4   6   1   38.70    1.80
  -7   7   1   62.19    2.40
  -6   7   1  124.39    4.30
  -5   7   1  321.17    9.70
  -5   7   1  309.27    9.80
   4  -7  -1  231.78    7.10
  -4   7   1  232.48    7.40
  -4   7   1  224.38    7.30
  -3   7   1  678.23   20.10
  -3   7   1  681.33   20.10
  -2   7   1  359.86   10.50
  -2   7   1  325.97   11.30
  -1   7   1   14.50    1.10
   0   7   1  325.07    9.90
   0   7   1  317.87    9.80
   1   7   1    5.40    1.00
   1   7   1    4.70    1.00
   2   7   1  496.25   14.80
   3   7   1   16.50    1.30
  -7   8   1    4.10    0.70
  -6   8   1    7.00    1.00
  -5   8   1  137.79    4.50
  -5   8   1  124.59    4.90
   4  -8  -1  774.62   21.70
  -4   8   1  727.63   21.90
  -4   8   1  729.43   21.90
  -3   8   1   67.69    2.80
  -3   8   1   68.89    2.90
  -2   8   1  875.21   26.50
  -2   8   1  937.21   26.90
  -1   8   1  206.88    6.70
  -1   8   1  208.48    6.70
   0   8   1   30.90    1.70
   0   8   1   33.40    1.80
   1   8   1  220.38    7.50
   1   8   1  250.77    7.40
   2   8   1   73.49    2.80
   3   8   1    2.30    0.80
  -6   9   1    0.30    0.40
  -5   9   1   47.40    2.10
  -5   9   1   46.20    2.00
   4  -9  -1   35.70    1.90
  -4   9   1   38.20    1.90
   3  -9  -1  473.85   14.30
  -3   9   1  481.95   14.70
  -3   9   1  498.05   14.50
  -2   9   1  186.18    6.10
  -1   9   1  405.16   12.20
   0   9   1  139.49    4.60
   0   9   1  142.89    4.70
   2   9   1   16.40    1.30
  -6  10   1    8.70    0.80
  -5  10   1   36.40    1.60
  -5  10   1   33.00    1.60
  -4  10   1   61.99    2.40
  -4  10   1   66.59    2.50
   3 -10  -1   -0.90    0.60
  -3  10   1    0.80    0.50
  -1  10   1    0.70    0.50
  -4  11   1   72.19    2.40
  -3  11   1   24.20    1.20
  -2  11   1   25.40    1.20
  -1  11   1   17.90    1.10
  -1  12  -2    6.50    0.70
  -2  12  -2  160.78    4.90
   2 -12   2  153.18    4.90
  -3  12  -2    1.00    0.40
   3 -12   2    1.70    0.60
  -4  12  -2    4.40    0.80
  -4  12  -2    3.70    1.00
   0  11  -2   -0.20    0.40
  -1  11  -2   46.60    1.90
  -2  11  -2   67.79    2.50
  -2  11  -2   66.09    2.60
   2 -11   2   65.79    2.50
  -3  11  -2   37.60    1.80
  -3  11  -2   36.30    1.70
   3 -11   2   38.00    1.70
  -4  11  -2   66.69    2.50
  -4  11  -2   66.29    2.50
   4 -11   2   66.79    2.50
  -5  11  -2   14.00    1.00
   1  10  -2  222.68    6.80
   0  10  -2    2.70    0.60
  -1  10  -2   56.39    2.20
  -1  10  -2   42.80    3.20
  -2  10  -2   86.19    3.10
  -2  10  -2   82.69    3.10
  -3  10  -2  144.79    4.80
  -3  10  -2  148.89    4.80
   3 -10   2  140.09    4.70
  -4  10  -2  656.53   19.30
  -4  10  -2  635.74   19.60
   4 -10   2  682.93   19.30
  -5  10  -2  141.49    4.70
   5 -10   2  140.89    4.50
  -6  10  -2   55.49    2.10
   2   9  -2   43.70    2.00
   1   9  -2  173.18    5.70
   1   9  -2  181.08    5.80
   0   9  -2  140.89    4.80
   0   9  -2  142.09    4.80
  -1   9  -2   40.30    2.00
  -1   9  -2   42.90    2.10
  -2   9  -2  151.58    5.10
  -2   9  -2  157.28    5.10
  -3   9  -2   16.60    1.30
  -3   9  -2   15.30    1.40
   3  -9   2   14.20    1.10
  -4   9  -2   60.09    2.60
  -4   9  -2   57.99    2.50
   4  -9   2   57.99    2.30
  -5   9  -2  516.05   15.80
   5  -9   2  544.05   15.60
  -6   9  -2   30.20    1.50
   6  -9   2   29.50    1.80
  -7   9  -2   12.90    0.90
   3   8  -2    2.20    0.80
   2   8  -2  149.19    4.70
   2   8  -2  142.49    4.90
   1   8  -2    5.80    1.10
   0   8  -2  255.57    7.90
   0   8  -2  246.58    7.80
   0   8  -2  247.28    7.80
  -1   8  -2   62.89    2.70
  -1   8  -2   65.39    2.70
  -1   8  -2   65.69    2.50
  -2   8  -2    5.10    1.10
  -3   8  -2 1088.99   31.40
  -3   8  -2 1091.69   31.40
   3  -8   2 1056.89   31.20
  -4   8  -2    6.60    1.70
  -4   8  -2    3.90    1.10
   4  -8   2    7.30    1.00
  -5   8  -2  232.78    7.50
   5  -8   2  240.88    7.30
  -6   8  -2   12.40    1.20
   6  -8   2   13.90    1.40
  -7   8  -2   13.60    1.00
   3   7  -2  315.17    9.60
   2   7  -2  996.00   28.90
   2   7  -2  995.10   28.90
   1   7  -2  381.66   11.60
   1   7  -2  384.46   11.50
   0   7  -2   39.60    2.00
   0   7  -2   37.90    2.20
   0   7  -2   37.30    1.70
  -1   7  -2   24.00    1.70
  -1   7  -2   25.00    1.30
  -1   7  -2   32.30    1.70
  -2   7  -2  103.79    3.70
  -2   7  -2  107.49    3.70
  -3   7  -2   14.80    1.40
  -3   7  -2   12.50    1.60
   3  -7   2   10.90    0.90
  -4   7  -2  156.88    5.40
  -4   7  -2  162.28    5.30
   4  -7   2  155.98    5.10
  -5   7  -2    0.80    0.60
   5  -7   2    0.30    0.50
  -6   7  -2  254.27    8.10
   6  -7   2  265.57    8.00
  -7   7  -2    0.90    0.60
   4   6  -2  196.58    7.10
   2   6  -2    7.00    1.60
   2   6  -2    6.90    0.90
   1   6  -2 1354.26   38.10
   1   6  -2 1287.27   38.10
   0   6  -2   26.30    1.30
   0   6  -2   30.80    2.30
  -1   6  -2  143.19    4.50
   2  -6   2  264.07   12.30
  -3   6  -2   11.90    1.40
   3  -6   2   14.30    0.90
  -4   6  -2   43.90    2.10
   4  -6   2   40.10    1.70
  -5   6  -2   52.69    2.40
   5  -6   2   53.99    2.20
  -6   6  -2  246.78    7.70
   6  -6   2  245.08    7.60
  -7   6  -2    2.30    0.80
   5   5  -2   10.70    1.30
   4   5  -2   25.90    1.70
   4   5  -2   27.50    1.80
   3   5  -2  360.16   10.80
   2   5  -2  104.29    3.90
   2   5  -2  111.39    3.60
   1   5  -2 4205.48  120.09
   0   5  -2   27.10    1.30
  -1   5  -2  520.15   15.10
   2  -5   2 1234.28   39.00
   2  -5   2 1243.28   39.20
   3  -5   2  268.07    8.00
  -4   5  -2    2.70    0.80
   4  -5   2    2.80    0.70
  -5   5  -2   34.70    2.00
   5  -5   2   36.20    1.70
   5  -5   2   35.20    2.00
   5  -5   2   33.20    2.40
  -6   5  -2  317.77    9.90
   6  -5   2  324.37    9.90
   6  -5   2  321.67    9.70
   6  -5   2  328.37    9.70
   7  -5   2   17.50    1.50
   7  -5   2   14.10    1.30
   6   4  -2  122.69    4.00
   6   4  -2  125.89    3.90
   5   4  -2  158.88    5.10
   4   4  -2    0.20    0.90
   4   4  -2   -0.80    0.70
   4   4  -2    1.00    0.90
   3   4  -2   91.79    3.40
   3   4  -2   95.29    3.60
   3   4  -2   96.59    3.30
   2   4  -2 2025.20   57.89
   1   4  -2  141.69    4.40
   0  -4   2 7267.77  234.08
   0  -4   2 7934.91  249.48
   1  -4   2  678.13   22.10
   1  -4   2  679.23   22.30
   2  -4   2  102.29    3.20
   3  -4   2 3762.82  107.59
  -4   4  -2  138.29    4.60
   4  -4   2  129.09    4.60
   4  -4   2  135.79    4.30
  -5   4  -2   68.09    2.90
   5  -4   2   69.19    3.40
   5  -4   2   70.59    2.70
   5  -4   2   71.09    2.60
  -6   4  -2   78.39    3.30
   6  -4   2   83.39    3.10
   6  -4   2   79.39    3.00
   6  -4   2   81.99    2.90
   7  -4   2  328.97    9.90
   7  -4   2  330.47    9.80
   6   3  -2  145.79    4.60
   6   3  -2  141.69    4.60
   5   3  -2    0.70    0.60
   5   3  -2    1.30    0.70
   4   3  -2    6.20    1.10
   4   3  -2    6.60    1.20
   4   3  -2    5.60    1.30
   3   3  -2  107.29    3.60
   2   3  -2  504.85   14.70
  -1  -3   2 2006.30   60.69
  -1  -3   2 1964.10   60.19
   0  -3   2 1470.35   47.00
   1  -3   2 3238.88  100.49
   2  -3   2  111.29    4.60
   3  -3   2  229.58    6.90
   4  -3   2  938.31   27.80
   4  -3   2  957.20   27.60
   4  -3   2  976.80   27.70
   5  -3   2   17.90    1.50
   5  -3   2   21.10    1.20
   6  -3   2   66.89    2.70
   6  -3   2   68.59    2.60
   6  -3   2   71.69    2.60
   7  -3   2  265.47    7.80
   7  -3   2  250.67    7.90
   7   2  -2    0.70    0.70
   7   2  -2    1.30    0.50
   6   2  -2    7.50    0.90
   6   2  -2    6.50    1.00
   5   2  -2  107.09    3.70
   5   2  -2  111.19    3.80
   4   2  -2    5.60    1.10
   4   2  -2    5.90    1.10
   3   2  -2    9.30    1.30
  -2  -2   2   49.10    3.20
  -2  -2   2   49.60    3.40
  -1  -2   2 2762.82   87.69
   0   2  -2  998.40   33.40
   0  -2   2 1039.10   32.10
  -1   2  -2 1191.98   38.60
   1  -2   2 1181.18   38.50
  -2   2  -2 4984.90  147.49
   2  -2   2 4865.31  146.89
   3  -2   2  168.38    5.10
   4  -2   2 1082.59   31.60
   4  -2   2 1097.59   31.40
   5  -2   2  126.29    4.40
   5  -2   2  131.39    4.30
   5  -2   2  130.89    4.20
   6  -2   2   10.60    1.20
   6  -2   2   10.30    1.00
   6  -2   2    8.90    1.10
   7  -2   2   84.29    3.00
   7  -2   2   90.09    3.00
   7   1  -2    0.30    0.50
   7   1  -2   -0.40    0.40
   6   1  -2   52.19    2.10
   6   1  -2   50.59    2.10
   5   1  -2   80.49    3.00
   5   1  -2   82.99    3.10
   5   1  -2   82.19    3.30
   4   1  -2  356.96   11.00
   4   1  -2  382.86   11.00
   4   1  -2  357.66   10.90
  -3  -1   2 1623.84   48.10
  -3  -1   2 1601.44   47.80
  -2  -1   2  603.94   18.80
   1   1  -2  319.47   10.40
  -1  -1   2  311.87   10.30
   0   1  -2   23.20    1.50
   0  -1   2   21.40    1.40
   1  -1   2  952.20   30.90
  -2   1  -2   14.70    1.30
   2  -1   2   13.50    1.30
   3  -1   2  540.65   15.70
   4  -1   2   56.89    2.30
   4  -1   2   62.79    2.50
   4  -1   2   59.59    2.20
   5  -1   2  793.62   22.90
   5  -1   2  772.72   22.70
   5  -1   2  774.22   22.80
   6  -1   2  127.39    4.30
   6  -1   2  126.89    4.40
   6  -1   2  133.39    4.40
   7  -1   2   18.50    1.10
   7  -1   2   17.90    1.00
   7   0  -2   34.80    1.50
   7   0  -2   35.00    1.60
   6   0  -2   17.80    1.20
   6   0  -2   16.00    1.10
   5   0  -2   85.59    3.20
   5   0  -2   87.19    3.10
   4   0  -2   41.00    2.10
   4   0  -2   45.80    2.00
   4   0  -2   46.90    2.10
  -3   0   2   54.79    2.60
  -3   0   2   53.09    2.50
   2   0  -2  854.51   26.30
  -2   0   2  899.71   26.30
   1   0  -2 2240.78   71.09
  -1   0   2 2311.57   72.09
   0   0  -2   45.50    2.40
   0   0   2   43.10    2.30
  -1   0  -2  378.46   12.30
   1   0   2  362.16   12.10
   2   0   2   41.50    1.50
   3   0   2  334.87    9.90
   4   0   2  112.09    3.80
   4   0   2  110.39    3.70
   4   0   2  109.29    3.70
   5   0   2   58.79    2.40
   5   0   2   64.79    2.60
   5   0   2   60.19    2.50
   6   0   2    0.60    0.80
   6   0   2    2.00    0.70
   7   0   2    4.60    0.60
   7   0   2    6.30    0.70
   7  -1  -2    8.30    0.90
   7  -1  -2    7.70    0.80
   6  -1  -2   31.20    1.50
   6  -1  -2   27.40    1.60
   5  -1  -2   15.80    1.70
   5  -1  -2   17.50    1.30
   5  -1  -2   20.60    1.60
   4  -1  -2   11.60    1.30
   4  -1  -2    9.70    1.20
   4  -1  -2    6.80    1.30
  -3   1   2   83.69    3.10
   2  -1  -2 4242.08  129.89
  -2   1   2 4351.26  131.09
   1  -1  -2 4482.95  137.09
  -1   1   2 4425.46  137.89
   0  -1  -2 7908.91  231.98
   0   1   2 7434.56  231.18
  -1  -1  -2   43.70    2.90
   1   1   2   38.20    2.70
  -2  -1  -2  313.17   11.80
   2   1   2  302.17   11.50
   3   1   2  175.08    5.80
   3   1   2  184.88    5.50
   3   1   2  170.18    5.50
   4   1   2  112.29    3.80
   4   1   2  110.79    3.70
   4   1   2  113.59    3.90
   5   1   2  227.58    7.30
   5   1   2  240.18    7.40
   5   1   2  237.58    7.30
   6   1   2   29.90    1.50
   6   1   2   28.70    1.40
   6   1   2   28.00    1.70
   8  -2  -2   17.80    1.00
   7  -2  -2   22.00    1.30
   7  -2  -2   23.40    1.30
  -7   2   2   22.40    1.50
   6  -2  -2    4.20    0.90
   6  -2  -2    4.50    1.10
   5  -2  -2  494.75   15.70
   5  -2  -2  545.05   15.50
   4  -2  -2   95.09    3.40
   4  -2  -2   90.89    3.30
   4  -2  -2   92.39    3.40
   3  -2  -2   42.40    2.60
  -3   2   2   44.30    2.60
   2  -2  -2 1206.38   37.10
  -2   2   2 1248.98   37.30
   1  -2  -2 3424.16  106.59
  -1   2   2 3449.95  108.49
   0  -2  -2 1408.96   43.20
   0   2   2 1431.16   43.70
   1   2   2  104.19    3.30
   2   2   2   55.09    2.00
   3   2   2   33.00    1.70
   3   2   2   32.20    1.50
   3   2   2   31.50    1.90
   4   2   2  155.48    5.10
   4   2   2  159.68    5.20
   4   2   2  159.38    5.10
   5   2   2  107.29    3.70
   5   2   2  105.19    3.60
   5   2   2  104.79    3.70
   6   2   2    1.70    0.60
   6   2   2    0.60    1.00
   6   2   2    1.00    0.60
   8  -3  -2   55.89    2.00
   8  -3  -2   59.49    2.00
   7  -3  -2  481.85   14.20
   7  -3  -2  467.15   14.20
  -7   3   2  497.15   14.30
   6  -3  -2  558.44   16.40
   6  -3  -2  545.45   16.40
   5  -3  -2  738.93   22.00
   5  -3  -2  763.02   22.00
   4  -3  -2  360.16   11.00
   4  -3  -2  367.86   10.90
   4  -3  -2  366.96   11.00
  -3   3   2   22.00    2.90
   2  -3  -2    2.20    1.30
  -2   3   2    2.70    1.80
   1  -3  -2  381.46   14.10
   0   3   2  169.88    5.20
   1   3   2  207.18    6.30
   2   3   2 1101.69   31.40
   2   3   2 1073.39   31.40
   3   3   2  222.38    7.30
   3   3   2  246.08    7.30
   3   3   2  241.38    7.50
   4   3   2   87.89    3.30
   4   3   2   88.19    3.10
   4   3   2   83.29    3.10
   5   3   2   18.90    1.40
   5   3   2   18.50    1.20
   5   3   2   21.50    1.50
   6   3   2   68.09    2.30
   8  -4  -2    4.60    0.80
   7  -4  -2   57.39    2.30
   7  -4  -2   55.79    2.20
  -7   4   2   58.79    2.30
   6  -4  -2  751.32   21.90
   6  -4  -2  746.73   21.90
   5  -4  -2  829.82   24.20
   4  -4  -2 4201.98  120.49
  -4   4   2 4241.48  120.59
   3  -4  -2   27.50    1.50
  -2   4   2    3.50    0.60
  -1   4   2  870.51   25.10
   0   4   2  156.78    4.90
   1   4   2  509.65   14.90
   2   4   2  200.68    6.20
   2   4   2  191.68    6.10
   3   4   2  636.24   18.50
   3   4   2  623.84   18.50
   4   4   2   15.10    1.10
   4   4   2   12.30    1.20
   5   4   2  111.09    3.70
   5   4   2  110.19    3.60
   7  -5  -2   39.60    1.70
  -7   5   2   41.30    1.80
   6  -5  -2  346.67   10.40
  -6   5   2  348.87   10.70
   5  -5  -2  251.17    7.60
  -5   5   2  238.98    7.80
   4  -5  -2  639.54   18.60
  -4   5   2  630.74   18.80
   3  -5  -2 1760.32   50.59
  -3   5   2 1764.72   50.79
  -2   5   2   44.60    1.80
  -2   5   2   43.00    2.10
  -1   5   2  618.34   18.80
  -1   5   2  656.53   18.60
   0   5   2  336.27   10.10
   0   5   2  340.07   10.30
   1   5   2   42.70    2.10
   1   5   2   42.70    1.80
   2   5   2   14.40    1.40
   2   5   2   15.70    1.20
   3   5   2  196.38    7.30
   3   5   2  203.28    6.30
   4   5   2  301.87    9.10
   4   5   2  297.97    9.00
   7  -6  -2   62.49    2.50
  -7   6   2   58.39    2.20
   6  -6  -2   96.59    3.30
  -6   6   2   92.39    3.40
   5  -6  -2  784.82   22.80
  -5   6   2  799.32   23.00
  -5   6   2  760.52   23.20
   4  -6  -2    8.60    1.60
  -4   6   2    7.20    1.30
  -4   6   2    8.20    1.50
   3  -6  -2  734.63   21.80
  -3   6   2  728.23   22.00
  -3   6   2  779.52   22.00
  -2   6   2  258.07    8.10
  -2   6   2  255.37    7.90
  -2   6   2  260.57    8.10
  -1   6   2  304.37    9.30
  -1   6   2  300.57    9.10
   0   6   2  502.45   15.20
   0   6   2  525.15   15.30
   1   6   2  125.99    5.60
   1   6   2  136.09    4.40
   2   6   2   74.39    2.80
   2   6   2   74.19    2.80
   3   6   2    0.60    0.70
   3   6   2    0.40    0.80
   4   6   2  157.98    5.00
  -7   7   2   69.89    2.50
  -6   7   2   14.80    1.20
  -5   7   2    4.90    1.30
  -4   7   2  271.27    8.60
  -4   7   2  275.37    8.60
  -3   7   2  183.18    6.30
  -3   7   2  179.18    5.90
  -2   7   2   14.40    1.50
  -1   7   2  241.38    7.50
  -1   7   2  231.88    7.40
   0   7   2  192.28    6.70
   0   7   2  183.68    6.10
   2   7   2    0.40    0.50
   3   7   2    6.20    1.00
  -7   8   2    1.00    0.40
  -6   8   2   92.59    3.20
  -5   8   2   45.40    2.00
  -5   8   2   41.20    2.00
  -4   8   2   11.90    1.30
  -4   8   2   12.40    1.30
   3  -8  -2   58.99    2.40
  -3   8   2   62.69    2.70
  -3   8   2   58.69    2.60
  -2   8   2   47.00    2.40
  -1   8   2   14.20    1.20
  -1   8   2   11.20    1.30
   0   8   2   89.39    3.40
   0   8   2   87.29    3.30
   1   8   2    1.30    0.80
   2   8   2    0.50    0.60
  -6   9   2   39.40    1.60
  -5   9   2    5.90    1.00
  -5   9   2    5.40    1.00
  -4   9   2   35.30    1.80
  -4   9   2   35.40    1.70
   3  -9  -2    0.60    0.80
  -3   9   2    0.60    0.60
  -2   9   2   32.60    2.40
  -1   9   2   22.90    1.40
   0   9   2    8.50    1.30
   0   9   2    8.30    1.00
   1   9   2  277.47    8.40
  -5  10   2  302.57    8.90
  -4  10   2  154.98    4.90
  -3  10   2    0.90    0.50
   2 -10  -2  157.98    5.00
  -2  10   2  159.18    5.00
  -1  10   2    7.90    1.00
  -3  11   2   56.09    1.90
   0  12  -3   16.60    0.80
  -1  12  -3    1.40    0.40
   1 -12   3    1.10    0.50
  -2  12  -3   10.70    1.00
   2 -12   3   10.50    1.00
  -3  12  -3  122.99    4.10
  -3  12  -3  109.69    3.80
   3 -12   3  107.59    3.70
  -4  12  -3  150.18    4.90
  -4  12  -3  154.48    5.00
   4 -12   3  175.68    5.40
  -5  12  -3    5.80    0.70
   1  11  -3   66.29    2.20
   0  11  -3   21.60    1.20
  -1  11  -3   68.59    2.70
  -1  11  -3   68.69    2.60
  -2  11  -3   -0.50    0.60
  -2  11  -3    0.10    0.50
   2 -11   3   -0.10    0.50
  -3  11  -3   76.99    2.90
  -3  11  -3   78.19    2.90
   3 -11   3   79.19    2.80
  -4  11  -3   37.40    1.70
  -4  11  -3   36.30    1.70
   4 -11   3   37.30    2.10
  -5  11  -3    1.70    0.50
   5 -11   3    1.80    0.60
  -6  11  -3    0.40    0.40
   1  10  -3    2.30    0.50
   0  10  -3   10.30    1.00
  -1  10  -3   72.89    2.80
  -1  10  -3   75.29    2.90
  -2  10  -3   79.89    3.00
  -2  10  -3   79.79    3.00
   2 -10   3   73.79    2.90
  -3  10  -3   90.99    3.30
  -3  10  -3   89.09    3.30
   3 -10   3   91.59    3.30
  -4  10  -3  298.17    9.20
  -4  10  -3  298.47    9.10
   5 -10   3    5.20    0.90
  -6  10  -3   57.79    2.10
   2   9  -3   42.10    1.80
   1   9  -3  256.47    8.00
   1   9  -3  263.67    8.10
   0   9  -3  189.58    6.30
   0   9  -3  212.38    6.50
  -1   9  -3   32.00    1.80
  -1   9  -3   35.00    1.80
  -2   9  -3  163.98    5.40
  -2   9  -3  165.58    5.40
  -3   9  -3   89.09    3.30
  -3   9  -3   87.79    3.30
   3  -9   3   86.09    3.10
  -4   9  -3    3.00    0.70
  -4   9  -3    1.30    0.80
   4  -9   3    2.40    0.60
  -5   9  -3    3.20    0.90
   5  -9   3    4.20    0.90
  -6   9  -3   19.60    1.20
   6  -9   3   21.00    1.40
  -7   9  -3   94.39    3.00
   2   8  -3  462.05   13.90
   2   8  -3  472.55   13.80
   1   8  -3   19.90    1.80
   1   8  -3   23.10    1.50
   1   8  -3   20.90    1.40
   0   8  -3  111.79    4.70
   0   8  -3  125.79    4.20
   0   8  -3  125.99    4.10
  -1   8  -3  273.47    8.60
  -1   8  -3  284.47    8.60
  -2   8  -3   52.49    2.30
  -2   8  -3   54.09    2.40
  -3   8  -3    3.60    1.50
  -3   8  -3    1.90    0.70
   3  -8   3    1.40    0.50
  -4   8  -3  295.97    9.20
  -4   8  -3  292.37    9.20
   4  -8   3  299.87    9.10
  -5   8  -3  592.84   18.10
   5  -8   3  628.34   18.00
  -6   8  -3  148.39    4.90
   6  -8   3  150.98    4.80
  -7   8  -3   40.40    1.70
   3   7  -3   53.39    2.50
   2   7  -3 1996.60   57.09
   2   7  -3 1980.40   57.09
   1   7  -3  842.32   24.50
   1   7  -3  839.42   24.50
   0   7  -3   10.00    1.30
   0   7  -3   10.30    1.00
   0   7  -3   10.20    1.40
  -1   7  -3  463.55   13.80
  -1   7  -3  465.05   13.80
  -2   7  -3    6.70    1.50
  -2   7  -3    6.30    0.90
  -3   7  -3    6.20    1.20
  -3   7  -3    6.10    1.10
   3  -7   3    5.60    0.80
  -4   7  -3   84.99    3.10
   4  -7   3   75.79    2.80
  -5   7  -3  616.44   18.20
   5  -7   3  611.64   18.00
  -6   7  -3  255.57    8.20
   6  -7   3  261.37    7.90
  -7   7  -3   96.39    3.60
   3   6  -3  395.76   12.00
   3   6  -3  403.16   12.00
   2   6  -3   19.70    1.60
   2   6  -3   21.50    1.80
   2   6  -3   21.90    1.40
   1   6  -3 2118.69   59.79
   1   6  -3 2042.70   59.89
   1   6  -3 2101.49   59.89
   0   6  -3 2411.76   68.99
   1  -6   3  850.21   29.80
   2  -6   3 1085.69   36.20
  -3   6  -3   24.90    1.70
   3  -6   3   25.80    1.30
  -4   6  -3   20.30    1.60
   4  -6   3   21.20    1.20
  -5   6  -3  110.19    3.90
   5  -6   3  106.49    3.70
  -6   6  -3  359.26   11.10
   6  -6   3  378.46   11.40
   6  -6   3  364.26   11.00
   7  -6   3   24.70    1.80
   5   5  -3    8.60    1.40
   5   5  -3   13.10    1.50
   4   5  -3  260.97    8.00
   4   5  -3  261.57    8.10
   3   5  -3   35.30    2.10
   3   5  -3   35.30    1.80
   3   5  -3   33.70    2.10
   2   5  -3  678.63   21.20
   2   5  -3  774.92   21.20
   2   5  -3  730.83   21.30
   1   5  -3  191.98    5.90
   0   5  -3  164.78    5.10
   1  -5   3  564.24   19.70
   1  -5   3  537.65   20.00
   2  -5   3 1304.47   37.40
   3  -5   3  169.38    5.30
  -4   5  -3    0.60    0.90
   4  -5   3    2.50    1.40
   4  -5   3    0.30    0.30
  -5   5  -3    7.60    1.60
   5  -5   3   11.00    1.60
   5  -5   3   11.60    1.00
  -6   5  -3  232.38    7.40
   6  -5   3  235.78    7.40
   6  -5   3  238.78    7.20
   6  -5   3  233.38    7.30
   7  -5   3    9.10    1.50
   6   4  -3   45.30    1.80
   6   4  -3   45.70    1.90
   5   4  -3    4.70    1.10
   5   4  -3    7.40    1.20
   4   4  -3  210.28    6.60
   4   4  -3  201.38    6.50
   3   4  -3   88.69    3.50
   3   4  -3   95.39    3.50
   3   4  -3   96.89    3.50
   3   4  -3   96.49    3.50
   2   4  -3  176.58    5.50
  -1  -4   3   20.50    3.20
  -1  -4   3   22.90    2.90
   0  -4   3  176.58    8.30
   1  -4   3  103.79    5.40
   2  -4   3   28.30    1.20
   3  -4   3 1017.00   29.30
  -4   4  -3   93.99    3.70
   4  -4   3   93.69    3.50
   4  -4   3   93.49    3.20
   4  -4   3   94.49    3.70
   5  -4   3  121.29    4.10
   5  -4   3  123.09    4.20
   5  -4   3  120.09    4.00
   6  -4   3  141.59    4.60
   6  -4   3  141.59    4.60
   6  -4   3  138.39    4.70
   7  -4   3   14.60    1.10
   7  -4   3   12.90    1.20
   7  -4   3   18.30    1.70
   6   3  -3    1.60    0.60
   6   3  -3   -0.50    0.60
   5   3  -3   50.59    2.10
   5   3  -3   51.09    2.20
   4   3  -3  128.49    4.50
   4   3  -3  130.89    4.40
   4   3  -3  127.19    4.30
   3   3  -3  124.29    4.20
  -2  -3   3   55.69    4.20
  -2  -3   3   49.50    4.60
  -1  -3   3    6.70    2.30
   0  -3   3  165.98    7.40
  -1   3  -3    7.70    1.70
   1  -3   3    9.60    1.40
   2  -3   3  950.10   27.30
   3  -3   3   47.30    1.80
   4  -3   3    9.90    1.40
   4  -3   3    9.90    0.90
   4  -3   3   10.00    1.30
   5  -3   3    0.50    0.50
   5  -3   3    0.10    0.70
   5  -3   3    0.90    0.70
   6  -3   3  134.59    4.40
   6  -3   3  131.59    4.40
   6  -3   3  131.89    4.50
   7  -3   3   52.59    2.40
   7  -3   3   52.69    2.00
   7  -3   3   51.39    2.10
   7   2  -3  100.09    3.20
   7   2  -3   98.99    3.40
   6   2  -3  212.38    6.80
   6   2  -3  220.88    6.70
   5   2  -3    5.90    1.10
   5   2  -3    6.80    1.00
   5   2  -3    8.60    1.50
   4   2  -3   67.59    2.60
   4   2  -3   64.39    2.70
   4   2  -3   60.79    2.50
  -3  -2   3  120.29    7.10
  -3  -2   3  125.39    6.60
  -2  -2   3    5.50    1.50
   1   2  -3  288.17   10.40
  -1  -2   3  270.07   10.00
   0   2  -3 1998.80   64.59
   0  -2   3 1966.50   64.19
  -1   2  -3   11.80    1.50
   1  -2   3   13.20    1.50
   2  -2   3 1089.49   31.30
   3  -2   3 1133.39   32.60
   4  -2   3  693.83   20.30
   4  -2   3  698.73   20.40
   4  -2   3  703.93   20.50
   5  -2   3  848.32   25.50
   5  -2   3  891.51   25.30
   5  -2   3  873.11   25.30
   6  -2   3   86.49    3.10
   6  -2   3   88.69    3.20
   6  -2   3   87.89    3.10
   7  -2   3   46.80    1.80
   7  -2   3   48.90    2.00
   7   1  -3  129.59    4.20
   7   1  -3  133.89    4.20
   6   1  -3   94.69    3.30
   6   1  -3   92.59    3.20
   5   1  -3    0.00    0.70
   5   1  -3    0.90    0.60
   5   1  -3   -1.00    0.70
   4   1  -3    2.20    0.70
   4   1  -3    1.00    0.60
   4   1  -3    0.20    0.70
  -3  -1   3 1641.34   50.89
  -3  -1   3 1713.13   50.29
   2   1  -3    4.70    1.40
  -2  -1   3    5.00    1.30
   1   1  -3  371.96   12.80
  -1  -1   3  378.66   12.60
   0   1  -3   47.90    2.90
   0  -1   3   57.19    3.10
  -1   1  -3  110.79    5.00
   1  -1   3  112.99    5.00
   2  -1   3  170.78    5.20
   3  -1   3 1001.70   28.80
   4  -1   3  430.96   12.70
   4  -1   3  415.06   12.70
   4  -1   3  440.26   12.90
   5  -1   3  129.39    4.40
   5  -1   3  123.79    4.30
   5  -1   3  133.69    4.80
   6  -1   3   68.39    2.60
   7  -1   3   46.50    1.70
   7   0  -3   15.50    1.00
   7   0  -3   15.30    1.00
   6   0  -3  280.97    8.50
   6   0  -3  267.17    8.60
   6   0  -3  285.37    8.60
   5   0  -3   -0.80    0.60
   5   0  -3    0.40    0.70
   5   0  -3    0.90    0.60
   4   0  -3   16.30    1.30
   4   0  -3   15.30    1.30
   4   0  -3   16.30    1.30
  -3   0   3  104.79    4.90
   2   0  -3  861.61   26.50
  -2   0   3  842.02   26.30
   1   0  -3 1841.02   59.39
  -1   0   3 1808.62   59.19
   0   0  -3 8859.21  261.97
   0   0   3 8394.16  259.87
  -1   0  -3  232.28    9.20
   1   0   3  253.67    9.30
   2   0   3   13.10    0.80
   3   0   3  282.27    8.10
   3   0   3  261.57    8.30
   3   0   3  265.07    8.20
   4   0   3  315.07    9.30
   4   0   3  303.47    9.30
   4   0   3  303.87    9.40
   5   0   3    2.20    0.60
   5   0   3    3.20    0.80
   5   0   3    3.80    0.90
   6   0   3  174.28    5.70
   6   0   3  184.18    5.90
   6   0   3  188.58    5.80
   7   0   3   15.40    0.80
   7  -1  -3    9.10    0.90
   7  -1  -3    8.60    0.80
   6  -1  -3  708.03   20.80
   5  -1  -3  301.87    9.30
   5  -1  -3  294.67    9.20
   5  -1  -3  305.27    9.20
   4  -1  -3  537.25   15.60
   4  -1  -3  519.65   15.60
   4  -1  -3  529.05   15.60
   3  -1  -3   18.10    2.40
  -3   1   3   18.20    2.20
   2  -1  -3    4.90    1.50
  -2   1   3    4.40    1.40
   1  -1  -3 1547.55   48.90
  -1   1   3 1637.64   50.49
   0  -1  -3  141.59    6.40
   0   1   3  134.89    6.30
   1   1   3 2066.19   58.99
   2   1   3 1200.88   34.50
   3   1   3  143.79    4.80
   3   1   3  139.69    4.60
   3   1   3  146.09    4.60
   4   1   3   29.10    1.60
   4   1   3   30.40    1.80
   4   1   3   31.00    1.50
   5   1   3   72.39    2.70
   5   1   3   74.49    2.80
   5   1   3   74.59    2.80
   6   1   3  165.18    5.20
   6   1   3  168.28    5.30
   7  -2  -3   10.10    0.90
   7  -2  -3   13.90    1.00
   6  -2  -3    2.60    0.80
   6  -2  -3    2.40    0.60
   5  -2  -3 2729.43   77.39
   5  -2  -3 2665.73   77.29
   5  -2  -3 2701.33   77.29
   4  -2  -3   18.50    1.30
   4  -2  -3   15.80    1.40
   4  -2  -3   15.70    1.40
   3  -2  -3  814.22   26.60
  -3   2   3  863.01   26.90
   2  -2  -3  271.07   10.40
  -2   2   3  254.67   10.30
   1  -2  -3  277.57   10.90
  -1   2   3  264.67   10.90
   0  -2  -3  370.46   14.20
   0   2   3  375.26   14.30
   1   2   3 1671.23   47.80
   2   2   3  226.88    6.90
   2   2   3  228.48    7.00
   4   2   3   69.19    2.70
   4   2   3   61.69    2.60
   4   2   3   66.19    2.50
   5   2   3   77.79    2.90
   5   2   3   79.49    3.40
   5   2   3   79.69    2.90
   6   2   3   32.50    1.30
   7  -3  -3   78.69    2.70
   7  -3  -3   74.99    2.70
   6  -3  -3    3.30    0.80
   6  -3  -3    1.20    0.60
   5  -3  -3  122.19    4.20
   5  -3  -3  119.59    4.10
   4  -3  -3  482.85   13.90
   4  -3  -3  462.05   14.00
   4  -3  -3  465.75   14.00
  -4   3   3  467.05   14.00
  -3   3   3  178.48    9.00
   2  -3  -3 1503.05   47.80
  -2   3   3 1546.55   48.00
  -1   3   3  235.38    7.10
   0   3   3   10.90    0.90
   1   3   3   26.80    1.30
   2   3   3  800.02   23.80
   2   3   3  841.42   23.90
   3   3   3    1.00    1.10
   3   3   3    1.60    0.70
   4   3   3  137.09    4.60
   4   3   3  139.29    4.60
   5   3   3  147.79    4.70
   5   3   3  150.58    4.80
   7  -4  -3  151.68    5.00
   7  -4  -3  166.68    5.10
  -7   4   3  158.78    5.10
   6  -4  -3   11.10    1.10
   6  -4  -3   12.90    1.40
   5  -4  -3   53.39    2.50
   5  -4  -3   48.60    2.10
  -5   4   3   49.80    2.40
   4  -4  -3  764.12   22.20
  -4   4   3  757.72   22.30
   3  -4  -3  192.08    6.00
  -3   4   3  182.68    6.10
  -2   4   3  821.02   23.30
  -2   4   3  791.42   23.60
  -1   4   3 1477.25   42.40
   0   4   3   34.20    1.50
   1   4   3    2.40    0.50
   1   4   3    2.50    0.90
   2   4   3   45.40    2.00
   2   4   3   46.80    2.00
   3   4   3  185.78    5.90
   3   4   3  183.88    5.90
   4   4   3  145.79    4.70
   4   4   3  142.29    4.60
   5   4   3    2.20    0.50
   5   4   3    2.80    0.80
   7  -5  -3    6.90    0.90
  -7   5   3    5.70    0.90
   6  -5  -3    1.80    0.70
  -6   5   3    1.50    0.60
   5  -5  -3    1.00    0.70
  -5   5   3    0.00    0.70
   4  -5  -3    8.80    1.60
  -4   5   3    6.10    1.30
   3  -5  -3  128.89    4.30
  -3   5   3  129.59    4.50
   2  -5  -3   86.09    3.20
  -2   5   3   89.09    3.30
  -2   5   3   85.79    3.00
  -1   5   3  512.25   15.50
  -1   5   3  527.65   15.30
   0   5   3   64.09    2.40
   0   5   3   65.89    2.90
   1   5   3  174.78    5.80
   1   5   3  181.98    5.70
   2   5   3    0.40    0.50
   2   5   3    1.50    0.70
   3   5   3    4.00    0.90
   3   5   3    3.70    1.00
   4   5   3   29.20    1.40
   4   5   3   30.10    1.60
   7  -6  -3   50.79    2.00
  -7   6   3   51.49    2.00
   6  -6  -3   22.90    1.50
  -6   6   3   23.80    1.40
  -6   6   3   24.50    2.00
   5  -6  -3  271.97    8.40
  -5   6   3  277.87    8.60
  -5   6   3  277.27    8.60
   4  -6  -3  156.68    5.00
  -4   6   3  150.88    5.20
  -4   6   3  148.89    5.10
  -3   6   3    9.20    1.60
  -3   6   3    9.70    1.30
   2  -6  -3   26.60    1.80
  -2   6   3   23.60    1.50
  -2   6   3   25.40    1.60
   1  -6  -3  475.05   13.60
  -1   6   3  453.15   13.60
  -1   6   3  443.76   13.70
   0   6   3   36.50    2.10
   0   6   3   32.40    1.60
   1   6   3  199.88    6.40
   2   6   3  136.79    4.60
   3   6   3    8.90    0.90
  -7   7   3   39.90    1.70
  -6   7   3   -0.30    0.80
  -6   7   3    0.70    0.50
   5  -7  -3  107.79    3.80
  -5   7   3  109.39    4.60
   4  -7  -3  187.18    6.00
  -4   7   3  185.18    6.10
  -4   7   3  190.18    6.10
   3  -7  -3  216.08    6.60
   3  -7  -3  203.38    6.70
  -3   7   3  205.68    6.80
  -3   7   3  211.48    6.90
   2  -7  -3  105.89    4.60
  -2   7   3  116.09    4.10
   1  -7  -3    3.20    0.90
  -1   7   3    1.00    0.70
  -1   7   3    1.10    0.70
   0  -7  -3  110.49    3.80
   0   7   3  107.79    3.90
   0   7   3  110.99    3.80
   1   7   3   75.09    2.80
   2   7   3  275.67    8.50
   3   7   3    0.60    0.60
  -6   8   3  174.38    5.40
  -6   8   3  171.38    5.40
  -5   8   3   39.90    1.80
  -5   8   3   38.90    1.80
  -4   8   3   62.19    2.60
  -3   8   3  170.78    5.70
  -2   8   3    0.10    0.60
  -1   8   3   55.49    2.30
  -1   8   3   51.09    2.30
   0   8   3  265.77    8.10
   0   8   3  257.57    8.00
   1   8   3   75.59    2.80
   2   8   3    2.00    0.60
  -5   9   3   11.60    1.20
  -5   9   3   10.20    1.00
  -4   9   3    3.00    0.80
  -3   9   3   81.09    2.90
  -2   9   3   19.60    1.30
  -1   9   3    0.30    0.60
  -4  10   3  359.06   10.80
  -3  10   3    1.20    0.40
   0  12  -4   -0.40    0.30
  -1  12  -4   50.49    1.90
   1 -12   4   49.50    2.00
  -2  12  -4    3.90    0.90
  -2  12  -4    4.00    0.90
   2 -12   4    5.00    0.90
  -3  12  -4  144.89    4.50
  -3  12  -4  139.89    4.50
   3 -12   4  144.59    4.60
  -4  12  -4   15.90    1.20
  -4  12  -4   11.60    0.90
   4 -12   4   12.10    1.00
  -5  12  -4   25.10    1.10
   1  11  -4    2.20    0.40
  -1 -11   4    3.30    0.80
   0  11  -4   45.80    1.90
   0 -11   4   46.80    2.00
  -1  11  -4    6.60    0.90
  -1  11  -4   10.40    1.10
   1 -11   4    7.70    1.00
  -2  11  -4   11.80    1.10
  -2  11  -4   11.60    1.20
   2 -11   4   12.50    1.00
  -3  11  -4   84.59    3.00
  -3  11  -4   79.29    3.00
   3 -11   4   81.59    2.90
  -4  11  -4   24.10    1.50
  -4  11  -4   21.50    1.30
   4 -11   4   22.50    1.30
  -5  11  -4  315.37    9.50
   5 -11   4  316.37    9.40
  -6  11  -4    3.10    0.70
   2  10  -4    4.70    0.80
   1  10  -4  125.89    4.10
   0  10  -4   27.00    1.50
  -1  10  -4    7.50    1.00
  -1  10  -4    9.60    1.10
  -2  10  -4   23.10    1.50
  -2  10  -4   21.30    1.40
   2 -10   4   24.80    1.40
  -3  10  -4   34.10    1.70
  -3  10  -4   33.10    1.80
   3 -10   4   34.60    1.70
  -4  10  -4  538.55   15.80
  -4  10  -4  561.34   15.80
   4 -10   4  498.95   15.80
  -5  10  -4   26.30    1.40
   5 -10   4   28.00    1.40
  -6  10  -4  169.58    5.20
   6 -10   4  163.68    5.20
   2   9  -4  127.49    4.10
   1   9  -4    1.60    0.50
   1   9  -4    1.80    0.90
   0   9  -4  605.64   18.10
   0   9  -4  621.04   18.10
  -1   9  -4    5.10    1.10
  -1   9  -4    6.10    1.10
  -2   9  -4  680.73   20.30
  -2   9  -4  686.23   20.20
   2  -9   4  697.73   20.20
  -3   9  -4    1.20    0.60
  -3   9  -4    1.60    0.70
   3  -9   4    0.90    0.60
  -4   9  -4  365.56   12.30
  -4   9  -4  437.66   13.00
   4  -9   4  420.26   12.80
  -5   9  -4  150.18    5.30
   5  -9   4  136.49    4.60
  -6   9  -4   59.69    2.30
   6  -9   4   56.89    2.20
   3   8  -4   25.60    1.40
   2   8  -4  342.27   10.00
   2   8  -4  326.37   10.00
   2   8  -4  321.57   10.00
   1   8  -4   46.50    2.10
   1   8  -4   49.50    2.20
   1   8  -4   48.50    2.30
   0   8  -4   38.60    2.00
   0   8  -4   40.80    1.90
  -1   8  -4  647.84   18.70
  -1   8  -4  619.84   18.70
  -2   8  -4   56.69    2.50
  -2   8  -4   62.59    2.50
   2  -8   4   62.49    2.30
  -3   8  -4 1469.15   42.50
   3  -8   4 1474.85   42.40
  -4   8  -4    2.10    0.80
  -5   8  -4  284.17    8.80
   5  -8   4  282.07    8.70
  -6   8  -4   46.50    2.00
   6  -8   4   47.40    2.00
   3   7  -4   58.99    2.40
   2   7  -4   29.90    1.50
   2   7  -4   24.60    1.70
   2   7  -4   24.90    1.70
   1   7  -4   51.99    2.30
   1   7  -4   50.39    2.20
   1   7  -4   49.40    2.10
   0   7  -4   13.10    1.40
   0   7  -4   15.40    1.30
  -1   7  -4  812.52   23.60
  -1   7  -4  807.22   23.60
  -2   7  -4  118.79    4.20
  -2   7  -4  121.49    4.10
   2  -7   4  123.39    4.00
  -3   7  -4   10.90    2.00
  -3   7  -4   12.70    1.30
   3  -7   4   14.20    1.00
  -4   7  -4   34.50    1.80
   4  -7   4   34.00    1.60
  -5   7  -4  104.99    3.70
   5  -7   4  100.19    3.50
  -6   7  -4   14.80    1.30
   6  -7   4   15.70    1.20
   3   6  -4  695.83   20.50
   3   6  -4  702.53   20.50
   2   6  -4  866.01   25.20
   2   6  -4  858.51   25.20
   2   6  -4  879.61   25.30
   1   6  -4   49.40    2.00
   1   6  -4   41.60    2.10
   1   6  -4   41.70    1.90
   0   6  -4  436.96   14.50
   0   6  -4  550.94   15.00
   1  -6   4  378.76   16.20
  -2   6  -4 1229.68   35.50
  -3   6  -4   14.10    1.40
   3  -6   4   11.60    1.00
  -4   6  -4  363.96   11.10
  -5   6  -4    1.30    0.70
   5  -6   4   -0.30    1.10
   5  -6   4    1.50    0.50
   6  -6   4   14.80    1.10
   7  -6   4   39.10    1.90
   5   5  -4  138.79    4.60
   4   5  -4   50.99    2.30
   4   5  -4   49.40    2.40
   3   5  -4  376.56   11.50
   3   5  -4  387.16   11.60
   3   5  -4  388.56   11.60
   2   5  -4   22.20    1.90
   2   5  -4   24.60    1.50
   2   5  -4   20.90    1.70
   1   5  -4  505.65   14.80
   0  -5   4   51.89    4.70
   1  -5   4  432.96   16.50
   2  -5   4   87.99    2.90
   3  -5   4   20.60    1.10
  -4   5  -4  285.87    8.70
   4  -5   4  279.97    8.40
   4  -5   4  270.87    8.60
  -5   5  -4   52.99    2.50
   5  -5   4   51.19    2.40
   5  -5   4   52.79    2.10
   6  -5   4   30.80    1.70
   6  -5   4   30.60    1.60
   7  -5   4   42.40    1.90
   6   4  -4   24.50    1.30
   6   4  -4   21.00    1.40
   5   4  -4    5.70    1.10
   5   4  -4    6.00    1.10
   4   4  -4  143.89    4.80
   4   4  -4  143.49    4.90
   4   4  -4  147.59    4.80
   3   4  -4   87.39    3.20
   3   4  -4   86.19    3.30
   3   4  -4   88.79    3.30
  -2  -4   4   71.09    6.00
  -1  -4   4 4052.79  123.89
   0  -4   4    5.10    1.90
   1  -4   4  139.79    4.30
   2  -4   4   41.30    1.60
   3  -4   4  706.43   20.50
   4  -4   4  338.37   10.30
   5  -4   4   62.79    2.40
   5  -4   4   63.59    2.60
   5  -4   4   62.49    2.60
   6  -4   4   11.90    1.10
   6  -4   4   13.80    1.20
   7  -4   4   77.39    2.80
   7  -4   4   79.39    2.90
   7   3  -4    0.80    0.60
   6   3  -4   23.40    1.30
   6   3  -4   23.40    1.30
   5   3  -4   41.00    1.90
   5   3  -4   40.30    1.90
   5   3  -4   41.00    2.10
   4   3  -4  121.49    4.40
   4   3  -4  120.39    4.20
   4   3  -4  130.79    4.40
   3   3  -4   71.69    2.80
   3   3  -4   73.39    2.80
   3   3  -4   72.79    2.80
  -2  -3   4  125.59    6.90
   1   3  -4   25.60    3.00
  -1  -3   4   24.60    2.60
   0   3  -4 1810.82   55.99
   0  -3   4 1877.91   58.09
  -1   3  -4  629.64   21.00
   1  -3   4  632.14   20.80
   2  -3   4    4.70    0.60
   3  -3   4  242.98    7.30
   4  -3   4    0.40    0.40
   4  -3   4    1.30    0.80
   4  -3   4    0.90    0.90
   5  -3   4    7.30    1.20
   5  -3   4    7.70    1.20
   5  -3   4    5.40    0.90
   6  -3   4   20.00    1.30
   6  -3   4   19.00    1.30
   7   2  -4   18.20    1.00
   7   2  -4   17.90    1.00
   6   2  -4    7.60    0.90
   6   2  -4    7.80    1.40
   6   2  -4    7.30    1.00
   5   2  -4  265.97    8.00
   5   2  -4  253.27    8.10
   5   2  -4  263.87    8.10
   4   2  -4    3.90    0.90
   4   2  -4    1.60    0.80
   4   2  -4    3.10    1.00
   3   2  -4   17.90    1.90
   2   2  -4  210.38    9.40
   1   2  -4   35.60    3.20
  -1  -2   4   36.40    3.00
   0   2  -4  222.48    9.00
   0  -2   4  224.08    8.80
  -1   2  -4    7.10    1.70
   1  -2   4    6.40    1.50
   2  -2   4 2460.65   70.19
   3  -2   4  184.58    6.00
   3  -2   4  194.28    5.80
   4  -2   4   11.90    1.30
   4  -2   4   10.00    1.30
   4  -2   4    9.70    0.90
   5  -2   4  672.33   20.30
   5  -2   4  681.73   20.10
   5  -2   4  710.53   20.20
   6  -2   4   12.70    1.10
   6  -2   4   14.90    1.10
   6  -2   4   13.40    1.10
   7  -2   4    9.10    0.80
   7   1  -4  253.27    7.50
   7   1  -4  250.77    7.60
   6   1  -4    3.70    0.80
   6   1  -4    4.90    0.90
   5   1  -4  623.44   18.30
   5   1  -4  619.04   18.20
   5   1  -4  611.94   18.30
   4   1  -4  600.84   16.80
   4   1  -4  555.14   16.80
   4   1  -4  560.94   16.80
   4   1  -4  561.84   16.70
  -3  -1   4   23.50    3.40
   2   1  -4 1453.05   45.20
  -2  -1   4 1481.15   44.80
   1   1  -4  357.76   13.00
  -1  -1   4  348.37   12.60
   0   1  -4   77.89    4.50
   0  -1   4   73.59    4.20
  -1   1  -4   83.49    5.00
   1  -1   4   93.79    5.00
   2  -1   4  874.51   25.20
   3  -1   4    9.40    1.30
   3  -1   4    9.90    0.80
   3  -1   4   13.10    1.40
   4  -1   4    6.60    0.80
   4  -1   4    3.80    1.50
   4  -1   4    6.20    1.10
   5  -1   4  492.75   14.60
   5  -1   4  484.55   14.60
   5  -1   4  497.75   14.70
   6  -1   4  125.99    4.20
   6  -1   4  127.89    4.30
   6  -1   4  132.09    4.20
   7  -1   4   22.20    1.00
   7   0  -4  143.99    4.60
   7   0  -4  148.59    4.60
   6   0  -4  520.85   15.40
   6   0  -4  508.95   15.30
   6   0  -4  524.65   15.40
   5   0  -4  237.18    7.50
   5   0  -4  231.28    7.40
   5   0  -4  245.18    7.40
   4   0  -4  381.16   11.40
   4   0  -4  386.96   11.40
   4   0  -4  385.26   11.40
   4   0  -4  366.56   11.40
   3   0  -4 1956.80   60.19
  -3   0   4 1982.20   59.39
   2   0  -4 1395.66   42.50
  -2   0   4 1343.97   42.10
   1   0  -4 2169.88   66.89
  -1   0   4 2213.18   69.29
   0   0  -4 1256.47   38.50
   0   0   4 1204.78   38.20
   1   0   4  707.73   20.40
   2   0   4  713.93   20.60
   3   0   4 1341.27   38.50
   3   0   4 1298.17   38.30
   3   0   4 1355.26   38.40
   4   0   4  240.78    7.50
   4   0   4  241.58    7.50
   4   0   4  247.08    7.70
   5   0   4  100.39    3.60
   5   0   4  103.89    3.70
   5   0   4   95.49    3.50
   6   0   4  293.37    8.60
   6   0   4  278.37    8.50
   7  -1  -4   12.60    0.90
   7  -1  -4   11.90    0.90
   6  -1  -4  497.75   15.20
   6  -1  -4  517.05   15.20
   6  -1  -4  511.95   15.10
   5  -1  -4  129.89    4.50
   5  -1  -4  138.99    4.50
   5  -1  -4  130.69    4.50
   4  -1  -4 1019.60   29.10
   4  -1  -4 1028.90   29.10
   4  -1  -4  957.50   29.00
  -3   1   4 1619.34   49.80
   2  -1  -4  333.97   12.70
  -2   1   4  311.87   12.70
   1  -1  -4  213.18    9.40
  -1   1   4  217.78    9.40
   0  -1  -4  377.06   14.40
   0   1   4  361.76   14.10
   1   1   4    8.60    0.80
   2   1   4  345.27   10.30
   2   1   4  341.77   10.20
   3   1   4 1385.06   42.30
   3   1   4 1490.65   42.30
   3   1   4 1535.15   42.50
   4   1   4  776.82   22.40
   4   1   4  753.82   22.40
   5   1   4    1.80    0.50
   5   1   4    1.70    0.70
   6   1   4  274.77    8.20
   6   1   4  271.37    8.10
   7  -2  -4    2.70    0.70
   7  -2  -4    2.10    0.50
   6  -2  -4   39.80    1.90
   6  -2  -4   39.40    1.80
   5  -2  -4  436.36   12.70
   5  -2  -4  400.36   12.70
   5  -2  -4  439.96   12.70
  -5   2   4  418.06   12.80
   4  -2  -4   64.79    2.60
   4  -2  -4   62.19    2.50
   4  -2  -4   65.19    2.50
   3  -2  -4  831.52   24.10
   2  -2  -4 6047.50  184.38
  -2   2   4 6315.57  192.28
   1  -2  -4 1117.99   38.10
  -1   2   4 1227.38   38.30
   0   2   4  193.28    5.90
   1   2   4   83.39    2.80
   2   2   4    3.40    0.70
   2   2   4    2.30    0.50
   3   2   4   71.29    2.70
   3   2   4   72.79    2.70
   3   2   4   74.99    3.00
   4   2   4  447.26   13.40
   4   2   4  449.56   13.30
   5   2   4  185.08    5.70
   5   2   4  174.18    5.60
   6   2   4   10.00    0.70
   7  -3  -4   94.69    3.20
   6  -3  -4   49.00    2.20
   6  -3  -4   51.49    2.10
   5  -3  -4  250.77    7.90
   5  -3  -4  263.67    8.00
  -5   3   4  258.17    8.10
   4  -3  -4   35.10    1.70
   4  -3  -4   32.30    1.90
   4  -3  -4   32.60    1.80
  -4   3   4   31.80    2.00
   3  -3  -4    7.10    1.20
   3  -3  -4    5.40    0.90
  -2   3   4   95.39    3.70
  -1   3   4 1418.46   40.70
   0   3   4  513.65   15.00
   1   3   4  280.07    8.40
   1   3   4  272.47    8.30
   2   3   4   42.00    1.80
   3   3   4    5.90    1.00
   3   3   4    6.40    1.00
   4   3   4    5.80    1.00
   4   3   4    6.30    1.00
   5   3   4  135.99    4.30
   5   3   4  138.79    4.40
   7  -4  -4    8.00    0.90
  -7   4   4    8.40    1.00
   6  -4  -4  372.26   11.30
   6  -4  -4  372.66   11.30
  -6   4   4  391.36   11.60
   5  -4  -4   79.79    3.00
  -5   4   4   84.99    3.20
   4  -4  -4   79.79    3.00
  -4   4   4   82.69    3.20
   3  -4  -4  123.29    4.20
  -3   4   4  130.29    4.40
   2  -4  -4   29.30    1.60
  -2   4   4   27.30    1.90
  -1   4   4    6.20    1.00
  -1   4   4    3.20    0.90
   0   4   4  240.48    7.80
   0   4   4  255.87    7.60
   1   4   4  321.07    9.70
   1   4   4  315.17    9.60
   2   4   4    5.00    1.10
   2   4   4    1.90    0.70
   3   4   4    2.10    0.70
   3   4   4    1.40    0.60
   4   4   4   11.10    0.90
   4   4   4    8.10    1.20
   7  -5  -4  198.28    6.00
  -7   5   4  202.48    6.20
   6  -5  -4   75.09    2.80
  -6   5   4   73.39    2.90
  -6   5   4   80.59    3.00
   5  -5  -4    4.20    1.00
  -5   5   4    3.10    0.70
   4  -5  -4  431.26   12.60
  -4   5   4  414.76   12.80
  -3   5   4  190.48    6.50
  -3   5   4  212.18    6.50
  -2   5   4   10.50    1.40
  -2   5   4    7.80    1.30
   1  -5  -4   82.69    3.10
  -1   5   4   85.69    3.30
  -1   5   4   83.99    3.00
   0   5   4    1.90    0.60
   1   5   4  389.26   11.70
   2   5   4    4.80    1.00
   3   5   4    5.80    1.00
   4   5   4   34.80    1.60
   7  -6  -4   33.30    1.60
  -7   6   4   36.80    1.50
   6  -6  -4  238.28    7.10
  -6   6   4  231.68    7.30
  -6   6   4  233.58    7.20
   5  -6  -4   65.09    2.50
  -5   6   4   64.19    2.60
  -5   6   4   67.39    2.70
   4  -6  -4   11.10    1.30
  -4   6   4   14.10    1.40
  -4   6   4   12.40    1.50
   3  -6  -4   15.10    1.40
  -3   6   4   14.40    1.40
  -3   6   4   14.70    1.90
   2  -6  -4  245.78    7.50
  -2   6   4  234.48    7.60
   1  -6  -4   82.59    3.00
  -1   6   4   80.79    3.20
  -1   6   4   80.79    3.00
   0   6   4   53.89    2.30
   0   6   4   54.89    2.60
   1   6   4  113.19    3.90
   2   6   4   10.50    1.00
   3   6   4   58.59    2.20
  -6   7   4   31.90    1.60
  -6   7   4   31.10    1.50
   5  -7  -4   50.09    2.20
  -5   7   4   52.09    2.20
  -5   7   4   50.79    2.20
  -4   7   4    0.60    0.60
  -4   7   4    1.30    1.00
   3  -7  -4   48.20    2.10
  -3   7   4   48.20    2.20
   2  -7  -4  175.78    5.60
  -2   7   4  179.08    5.90
   1  -7  -4  115.29    3.90
  -1   7   4  114.89    3.90
  -1   7   4  112.29    4.00
   0  -7  -4   16.50    1.60
   0   7   4   17.50    1.80
   0   7   4   17.40    1.40
  -1  -7  -4    6.80    1.20
   1   7   4    4.00    1.00
   2   7   4  276.77    8.30
  -6   8   4   12.80    1.00
  -6   8   4   12.10    1.20
  -5   8   4  305.87    9.00
  -5   8   4  295.87    9.10
  -4   8   4   30.10    1.60
  -3   8   4    0.10    0.50
  -2   8   4  334.17   10.20
  -1   8   4   88.59    3.20
   0   8   4    1.90    0.70
   1   8   4  122.49    4.00
  -5   9   4  195.28    5.90
  -4   9   4   35.00    1.50
  -3   9   4   59.89    2.70
  -2   9   4    3.20    0.80
  -1   9   4  173.28    5.30
   0  12  -5   83.59    2.70
  -1  12  -5   47.00    2.00
  -1  12  -5   45.70    1.70
   1 -12   5   48.80    2.00
  -2  12  -5   51.59    1.90
  -2  12  -5   50.39    2.00
   2 -12   5   47.70    2.00
  -3  12  -5   14.20    1.00
  -3  12  -5   17.20    1.10
   3 -12   5   16.20    1.10
  -4  12  -5   72.79    2.50
   4 -12   5   68.59    2.50
  -5  12  -5   65.69    2.20
   1  11  -5  191.68    5.80
   0  11  -5   35.00    1.50
   0  11  -5   37.70    1.80
   0 -11   5   36.20    1.70
  -1  11  -5  372.46   11.60
  -1  11  -5  402.06   11.70
   1 -11   5  392.06   11.60
  -2  11  -5  182.18    5.80
  -2  11  -5  176.48    5.80
   2 -11   5  182.68    5.70
  -3  11  -5   17.00    1.30
  -3  11  -5   18.40    1.20
   3 -11   5   19.80    1.20
  -4  11  -5   10.50    1.00
   4 -11   5    8.90    1.00
  -5  11  -5  157.58    4.90
   5 -11   5  152.08    4.90
   2  10  -5   15.20    0.90
   1  10  -5  144.19    4.60
   1  10  -5  137.69    4.50
   0  10  -5  120.69    4.00
   0  10  -5  116.59    4.00
  -1  10  -5   15.20    1.20
  -1  10  -5   12.30    1.20
   1 -10   5   13.10    1.20
  -2  10  -5  311.07    9.50
  -2  10  -5  312.17    9.70
   2 -10   5  306.47    9.50
  -3  10  -5  362.56   10.80
  -3  10  -5  358.56   10.80
   3 -10   5  345.57   10.70
   4 -10   5   -0.10    0.40
  -5  10  -5  125.39    4.20
   5 -10   5  125.79    4.10
  -6  10  -5   81.89    3.10
   6 -10   5   90.79    2.90
   2   9  -5    1.90    0.90
   2   9  -5    1.00    0.40
   1   9  -5   84.99    3.00
   1   9  -5   76.89    3.00
   0   9  -5  280.07    8.70
  -1   9  -5  104.29    3.70
  -1   9  -5  107.99    3.70
   1  -9   5  105.19    3.70
  -2   9  -5  204.38    6.60
  -2   9  -5  203.38    6.60
   2  -9   5  210.18    6.50
  -3   9  -5   94.29    3.50
  -3   9  -5   89.09    3.40
   3  -9   5   96.89    3.40
  -4   9  -5  132.79    4.50
   4  -9   5  136.19    4.40
  -5   9  -5  108.19    3.80
   5  -9   5  111.99    3.70
  -6   9  -5   84.89    2.90
   6  -9   5   82.29    2.90
   3   8  -5    3.30    0.90
   2   8  -5   92.39    3.30
   2   8  -5   93.99    3.40
   1   8  -5  100.39    3.50
   1   8  -5   99.29    3.50
   0   8  -5  322.67    9.70
   0   8  -5  313.17    9.70
  -1   8  -5   30.60    2.60
  -1   8  -5   31.70    2.00
  -2   8  -5  205.68    6.70
  -2   8  -5  206.78    6.70
   2  -8   5  225.38    6.70
  -3   8  -5  458.95   14.40
  -3   8  -5  467.35   14.30
   3  -8   5  517.15   14.40
  -4   8  -5    9.90    1.20
   4  -8   5    9.20    0.90
  -5   8  -5   86.49    3.20
   5  -8   5   85.79    3.10
  -6   8  -5   99.19    3.40
   6  -8   5   99.49    3.80
   3   7  -5  139.19    4.70
   3   7  -5  142.59    4.60
   2   7  -5   37.10    1.80
   2   7  -5   32.20    1.70
   1   7  -5   13.30    1.30
   1   7  -5   13.20    1.20
   0   7  -5   47.60    2.10
   0   7  -5   48.90    2.10
  -1   7  -5    0.90    0.60
  -1   7  -5    1.50    0.60
   1  -7   5    2.10    0.50
  -2   7  -5   89.89    3.40
  -2   7  -5   91.19    3.30
   2  -7   5   88.89    3.10
  -3   7  -5   56.99    2.40
   3  -7   5   56.09    2.20
  -4   7  -5    0.70    0.50
   4  -7   5    0.30    0.50
  -5   7  -5  177.48    5.70
   5  -7   5  170.38    5.50
   6  -7   5  314.67    9.40
   3   6  -5    1.90    0.60
   3   6  -5    0.90    0.70
   2   6  -5  726.83   21.10
   2   6  -5  717.53   21.20
   1   6  -5   13.20    1.30
   0   6  -5  167.88    5.30
   0   6  -5  161.18    5.30
  -1   6  -5    2.20    0.80
  -2   6  -5  479.95   13.60
   2  -6   5  430.76   13.40
  -3   6  -5  804.62   22.60
   3  -6   5  742.53   22.50
  -4   6  -5   40.40    3.40
   4  -6   5   48.20    1.90
  -5   6  -5    6.30    1.50
   5  -6   5    6.70    0.90
   6  -6   5    5.10    0.80
   5   5  -5   18.10    1.80
   5   5  -5   16.30    1.30
   4   5  -5   98.89    3.60
   4   5  -5  105.09    3.70
   4   5  -5  104.19    3.60
   3   5  -5  220.28    7.00
   3   5  -5  222.58    6.90
   3   5  -5  217.38    6.90
   2   5  -5   51.19    2.30
   2   5  -5   55.39    2.10
   2   5  -5   46.80    2.70
   1   5  -5  138.39    4.70
   1   5  -5  150.68    4.70
   0  -5   5  146.89    8.40
   1  -5   5  255.67    7.60
   2  -5   5   76.19    2.70
  -3   5  -5  320.57   10.00
   3  -5   5  333.97    9.80
   4  -5   5  260.07    7.90
   4  -5   5  255.37    8.00
   5  -5   5   17.30    1.20
   5  -5   5   16.00    1.50
   6  -5   5   39.00    1.80
   6   4  -5  282.67    8.30
   6   4  -5  274.67    8.30
   5   4  -5    2.10    0.70
   4   4  -5   24.50    1.70
   4   4  -5   25.90    1.70
   4   4  -5   26.80    1.60
   4   4  -5   24.40    1.60
   3   4  -5  316.57    9.50
   3   4  -5  306.97    9.40
   3   4  -5  310.87    9.50
   2   4  -5   53.59    2.30
   2   4  -5   55.79    2.20
  -1  -4   5    8.30    2.90
   0   4  -5 3139.79   92.69
   0  -4   5 2957.80   91.29
   1  -4   5 1107.59   31.80
   2  -4   5   51.39    1.90
   3  -4   5  354.06   10.90
   3  -4   5  366.96   10.70
   4  -4   5  639.94   18.40
   4  -4   5  620.04   18.60
   5  -4   5    7.90    0.90
   5  -4   5    7.40    1.20
   5  -4   5   12.00    1.50
   6  -4   5    8.70    1.40
   6  -4   5    8.50    1.00
   6   3  -5 1092.99   31.10
   6   3  -5 1046.10   31.10
   6   3  -5 1087.89   31.00
   5   3  -5  183.58    5.90
   5   3  -5  187.88    6.00
   5   3  -5  184.98    5.90
   4   3  -5    0.40    0.60
   4   3  -5   -0.70    0.60
   4   3  -5   -0.20    0.70
   4   3  -5   -0.40    0.80
   3   3  -5  260.87    7.80
   3   3  -5  253.17    7.80
   3   3  -5  251.67    7.80
   3   3  -5  246.18    7.80
  -2  -3   5    9.20    3.20
   1   3  -5   88.69    6.40
  -1  -3   5  100.09    5.90
   0   3  -5  279.67   12.00
   0  -3   5  289.37   11.60
   1  -3   5 3914.31  111.59
   2  -3   5    0.90    0.40
   3  -3   5    5.60    1.30
   3  -3   5    3.50    0.70
   4  -3   5  977.60   27.30
   4  -3   5  884.11   27.90
   4  -3   5  956.40   27.30
   5  -3   5   74.09    2.90
   5  -3   5   79.99    2.90
   5  -3   5   75.39    2.80
   6  -3   5    3.80    0.90
   6  -3   5    4.80    1.00
   7  -3   5   17.80    1.50
   7   2  -5  164.58    5.50
   7   2  -5  188.58    5.30
   6   2  -5   13.20    1.10
   6   2  -5   13.00    1.10
   6   2  -5   13.30    1.30
   5   2  -5 1093.89   31.20
   5   2  -5 1017.50   31.10
   5   2  -5 1107.19   31.10
   4   2  -5  139.39    4.70
   4   2  -5  143.19    4.80
   4   2  -5  149.09    4.70
   4   2  -5  139.09    4.70
   3   2  -5  149.49    4.90
   3   2  -5  149.59    5.00
   3   2  -5  156.08    4.90
   2   2  -5  895.11   32.90
  -2  -2   5 1090.49   32.90
   1   2  -5  152.08    8.10
  -1  -2   5  162.38    7.70
   0   2  -5   83.39    5.50
   0  -2   5   83.39    5.10
   1  -2   5   79.99    2.60
   2  -2   5 3471.65   98.99
   3  -2   5    6.90    1.30
   3  -2   5    0.70    0.80
   4  -2   5 1145.39   32.40
   4  -2   5 1115.09   32.40
   4  -2   5 1103.89   32.60
   5  -2   5  268.77    8.50
   5  -2   5  274.07    8.30
   6  -2   5   25.30    1.40
   6  -2   5   24.00    1.30
   7   1  -5   68.29    2.40
   7   1  -5   66.59    2.30
   6   1  -5  270.27    8.30
   6   1  -5  255.27    8.10
   5   1  -5  185.38    5.90
   5   1  -5  186.38    5.90
   5   1  -5  180.38    5.90
   4   1  -5  917.11   26.90
   4   1  -5  922.91   26.90
   4   1  -5  913.21   26.80
   4   1  -5  943.41   26.80
   3   1  -5   51.39    2.20
   3   1  -5   53.09    2.20
   3   1  -5   51.09    2.20
   3   1  -5   52.39    2.30
   2   1  -5  686.53   24.70
  -2  -1   5  737.93   24.40
   1   1  -5  112.79    6.70
  -1  -1   5  129.09    6.60
   0   1  -5   18.00    3.00
   0  -1   5   20.00    2.80
   1  -1   5   61.99    2.10
   2  -1   5  586.94   17.10
   3  -1   5  289.37    9.00
   3  -1   5  298.77    9.00
   3  -1   5  307.27    9.20
   4  -1   5  536.35   16.60
   4  -1   5  579.74   16.70
   4  -1   5  581.24   16.80
   5  -1   5 1479.45   43.60
   5  -1   5 1552.44   43.40
   5  -1   5 1491.45   43.40
   6  -1   5    0.80    0.50
   6  -1   5    0.90    0.60
   7   0  -5   11.30    0.80
   7   0  -5   13.20    1.10
   6   0  -5  111.19    3.80
   6   0  -5  113.09    3.80
   6   0  -5  112.29    3.90
   5   0  -5   13.40    1.20
   5   0  -5   14.40    1.10
   5   0  -5   13.60    1.20
   4   0  -5   19.60    1.40
   4   0  -5   19.00    1.30
   4   0  -5   17.00    1.20
   4   0  -5   18.30    1.40
   3   0  -5 1011.30   29.00
   3   0  -5  986.60   28.90
   3   0  -5 1016.70   28.90
   3   0  -5  983.80   28.90
   2   0  -5   20.50    3.80
  -2   0   5   22.20    3.40
   1   0  -5 2246.88   68.09
  -1   0   5 2196.88   67.69
   0   0  -5  407.06   16.40
   0   0   5  434.26   16.30
   1   0   5    9.90    0.90
   2   0   5  124.29    4.10
   2   0   5  125.49    4.00
   3   0   5  194.58    6.00
   3   0   5  185.58    6.10
   3   0   5  188.78    5.90
   4   0   5   46.80    2.00
   4   0   5   45.10    2.00
   4   0   5   46.20    2.10
   5   0   5   20.10    1.30
   6   0   5   95.29    3.20
   6   0   5   94.59    3.10
   7  -1  -5    1.70    0.50
   7  -1  -5    1.90    0.50
   6  -1  -5    7.50    1.00
   6  -1  -5    8.10    0.90
   6  -1  -5    7.80    0.90
   5  -1  -5   27.90    1.50
   5  -1  -5   26.00    1.60
   5  -1  -5   26.30    1.60
   4  -1  -5  116.69    3.90
   4  -1  -5  107.69    3.80
   4  -1  -5  110.19    3.80
   3  -1  -5   16.10    1.30
   3  -1  -5   16.50    1.40
  -2   1   5  462.95   18.00
  -1   1   5  591.64   21.80
   0   1   5  803.12   23.10
   1   1   5   95.19    3.10
   1   1   5   93.49    3.30
   2   1   5   21.10    1.20
   3   1   5    1.00    0.50
   3   1   5    1.20    0.60
   4   1   5    0.30    0.50
   4   1   5    0.00    0.50
   5   1   5   17.70    1.10
   5   1   5   16.80    1.20
  -6  -1  -5  160.78    4.90
   6   1   5  167.58    4.90
   7  -2  -5   41.30    1.70
   7  -2  -5   41.10    1.60
   6  -2  -5    9.00    1.20
   6  -2  -5   10.70    1.10
   5  -2  -5    8.60    1.20
   5  -2  -5    6.70    1.10
   5  -2  -5    6.80    1.00
  -5   2   5    8.80    1.50
   4  -2  -5  303.07    9.30
   4  -2  -5  311.47    9.30
   4  -2  -5  298.97    9.30
   3  -2  -5    2.60    0.70
   3  -2  -5    4.50    1.00
   3  -2  -5    3.10    0.70
   2  -2  -5   49.10    2.00
  -1   2   5 3251.77   99.49
   0   2   5   23.10    1.30
   1   2   5  236.58    7.30
   1   2   5  235.68    7.20
   2   2   5    1.80    1.00
   2   2   5    3.70    0.90
   3   2   5   21.40    1.30
   3   2   5   16.70    1.30
   4   2   5  333.97   10.00
   5   2   5   21.60    1.30
   5   2   5   21.90    1.10
   7  -3  -5  707.13   20.00
   7  -3  -5  673.93   20.00
   6  -3  -5   84.29    3.00
   6  -3  -5   79.49    3.30
  -6   3   5   87.39    3.30
   5  -3  -5   14.70    1.20
   5  -3  -5   14.70    1.50
  -5   3   5   15.40    1.60
   4  -3  -5  101.99    3.60
   4  -3  -5   98.59    3.50
   4  -3  -5  100.09    3.60
  -4   3   5  100.29    3.60
   3  -3  -5  102.29    3.90
   3  -3  -5  107.89    3.70
  -3   3   5  119.59    4.00
   2  -3  -5   27.60    1.50
  -2   3   5   27.70    1.80
  -1   3   5  368.16   11.10
  -1   3   5  366.16   10.90
   0   3   5  426.86   12.90
   0   3   5  427.36   12.60
   1   3   5   84.79    3.00
   1   3   5   84.79    3.00
   2   3   5  189.48    5.90
   2   3   5  182.98    5.90
   3   3   5  112.79    3.80
   3   3   5  107.99    3.70
   4   3   5   16.10    1.20
   4   3   5   15.90    1.20
   7  -4  -5   19.20    1.00
  -7   4   5   18.30    1.10
   6  -4  -5  433.26   12.70
  -6   4   5  425.26   12.80
   5  -4  -5   36.40    1.70
  -5   4   5   34.80    1.80
   4  -4  -5  447.66   13.40
  -4   4   5  451.15   13.50
   3  -4  -5  237.38    7.30
  -3   4   5  233.38    7.50
   2  -4  -5  133.59    4.20
  -2   4   5  116.89    4.40
   1  -4  -5   80.09    2.90
  -1   4   5   80.09    3.20
  -1   4   5   76.79    2.90
   0   4   5  397.06   12.30
   0   4   5  416.76   12.10
   1   4   5   31.90    1.60
   2   4   5   36.60    1.80
   2   4   5   37.60    1.80
   3   4   5  145.29    4.80
   3   4   5  145.09    4.70
   4   4   5   79.29    2.80
   7  -5  -5    2.10    0.50
  -7   5   5    2.50    0.60
   6  -5  -5   79.39    2.80
  -6   5   5   81.89    3.00
  -6   5   5   80.89    2.90
   5  -5  -5   33.50    1.70
  -5   5   5   33.80    1.80
  -5   5   5   36.20    1.80
   4  -5  -5   12.90    1.20
  -4   5   5   13.30    1.60
  -4   5   5   10.40    1.30
   3  -5  -5  751.62   22.80
  -3   5   5  812.02   23.00
   2  -5  -5   82.79    3.10
  -2   5   5   84.69    3.30
   1  -5  -5   36.70    1.80
  -1   5   5   39.30    2.10
  -1   5   5   38.40    1.90
   0   5   5   40.00    2.50
   1   5   5   96.39    3.40
   2   5   5  188.48    6.00
   3   5   5    0.30    0.60
   6  -6  -5   74.99    2.60
  -6   6   5   72.19    2.70
  -6   6   5   73.89    2.60
   5  -6  -5   40.30    1.80
  -5   6   5   42.10    1.90
  -5   6   5   38.60    1.90
   4  -6  -5   71.09    2.60
  -4   6   5   70.99    2.90
  -4   6   5   67.59    2.80
   3  -6  -5  194.08    6.00
  -3   6   5  184.68    6.20
   2  -6  -5  177.18    5.60
  -2   6   5  177.18    5.80
   1  -6  -5   25.80    1.40
  -1   6   5   24.80    1.80
  -1   6   5   25.80    1.80
   0  -6  -5   40.40    1.80
   0   6   5   40.40    2.90
   0   6   5   39.10    1.90
   1   6   5  130.29    4.30
   2   6   5   33.70    1.70
  -6   7   5  168.58    5.20
  -6   7   5  169.48    5.20
   5  -7  -5   66.89    2.40
  -5   7   5   62.99    2.50
  -5   7   5   64.59    2.40
   4  -7  -5   35.80    1.70
  -4   7   5   35.20    1.70
   3  -7  -5   72.19    2.60
  -3   7   5   59.89    3.40
   2  -7  -5   11.00    1.30
   1  -7  -5   23.70    1.50
  -1   7   5   23.60    1.80
  -1   7   5   24.80    1.60
   0  -7  -5   99.99    3.30
  -1  -7  -5  106.09    3.80
   1   7   5  103.39    3.60
  -5   8   5  155.58    4.80
  -4   8   5    0.80    0.40
  -3   8   5    5.70    0.90
  -2   8   5  135.09    4.40
  -1   8   5   20.10    1.90
  -4   9   5   -0.20    0.30
  -3   9   5   11.20    0.90
  -2   9   5    3.30    0.90
   0  12  -6   12.60    0.70
   0  12  -6   15.40    1.40
  -1  12  -6   81.99    2.80
  -1  12  -6   83.29    2.70
   1 -12   6   81.69    2.90
  -2  12  -6   19.40    1.00
  -2  12  -6   22.40    1.10
   2 -12   6   19.80    1.20
  -3  12  -6    0.50    0.50
  -3  12  -6   -0.50    0.40
   3 -12   6    0.00    0.50
  -4  12  -6   61.29    2.20
   4 -12   6   59.39    2.20
   2  11  -6   31.80    1.40
   1  11  -6   19.40    1.40
   1  11  -6   19.60    1.00
   0  11  -6    4.00    0.70
   0  11  -6    4.40    1.00
   0 -11   6    5.10    1.30
  -1  11  -6   85.49    3.00
  -1  11  -6   80.69    3.00
   1 -11   6   88.59    3.00
  -2  11  -6    2.20    0.60
  -2  11  -6    1.60    0.50
   2 -11   6    1.50    0.60
  -3  11  -6    7.50    1.10
  -3  11  -6    6.20    0.90
   3 -11   6    7.90    1.00
  -4  11  -6   65.59    2.40
   4 -11   6   66.09    2.40
  -5  11  -6   18.90    1.00
   5 -11   6   16.70    1.10
   2  10  -6  153.98    4.80
   1  10  -6    2.50    0.60
   1  10  -6    3.90    1.00
   0  10  -6    0.40    0.40
   0  10  -6    0.70    0.50
   0 -10   6    1.00    0.60
  -1  10  -6   71.79    2.70
  -1  10  -6   70.79    2.70
   1 -10   6   70.29    2.70
  -2  10  -6   24.80    1.50
  -2  10  -6   25.10    1.50
   2 -10   6   23.40    1.50
  -3  10  -6   18.40    1.50
  -3  10  -6   17.90    1.20
   3 -10   6   14.30    1.10
  -4  10  -6   31.40    1.60
   4 -10   6   28.00    1.90
  -5  10  -6  384.76   11.50
   5 -10   6  389.76   11.50
  -6  10  -6   15.60    1.20
   3   9  -6    0.20    0.50
   2   9  -6  163.28    5.20
   2   9  -6  169.48    5.40
   1   9  -6  118.69    4.00
   1   9  -6  119.29    4.10
  -1  -9   6  118.29    4.10
   0   9  -6   82.79    3.10
   0  -9   6   86.59    3.10
  -1   9  -6  115.39    4.00
  -1   9  -6  111.49    3.90
  -2   9  -6  505.45   14.90
  -2   9  -6  543.55   14.90
   2  -9   6  450.95   15.30
  -3   9  -6  178.98    5.90
  -3   9  -6  176.58    5.90
   3  -9   6  191.28    5.90
  -4   9  -6    9.70    1.10
   4  -9   6   10.00    1.00
  -5   9  -6   25.40    1.50
   6  -9   6   14.40    1.00
   3   8  -6   80.09    2.80
   3   8  -6   75.29    2.90
   2   8  -6   27.20    1.60
   2   8  -6   27.00    1.40
   1   8  -6   96.89    3.40
   1   8  -6   95.99    3.40
   0   8  -6   17.50    1.30
   0   8  -6   16.90    1.30
   0  -8   6   16.60    1.20
  -1   8  -6  100.89    3.50
  -1   8  -6   96.39    3.50
   1  -8   6   97.09    3.40
  -2   8  -6 1457.05   42.10
  -2   8  -6 1442.66   42.10
   2  -8   6 1473.05   42.00
  -3   8  -6  170.88    5.50
   3  -8   6  165.88    5.40
  -4   8  -6   29.30    1.60
  -5   8  -6   33.00    1.80
   5  -8   6   33.60    1.70
   6  -8   6    8.20    0.90
   4   7  -6   21.80    1.50
   4   7  -6   23.90    1.40
   3   7  -6   24.60    1.50
   3   7  -6   24.90    1.40
   2   7  -6    8.70    1.10
   2   7  -6    8.60    0.90
   1   7  -6  397.86   12.00
   1   7  -6  396.56   11.90
   0   7  -6    6.20    1.10
   0   7  -6    5.40    1.00
   0  -7   6    4.70    1.00
  -1   7  -6  336.77   10.10
  -1   7  -6  339.87   10.10
   1  -7   6  322.17   10.00
  -2   7  -6   83.19    3.30
  -2   7  -6   85.49    3.10
   2  -7   6   86.19    3.00
  -3   7  -6 1119.09   32.70
   3  -7   6 1138.69   32.60
  -4   7  -6  100.79    3.50
   4  -7   6   85.49    3.50
  -5   7  -6    1.60    0.80
   5  -7   6    1.30    0.60
   6  -7   6  123.89    4.60
   4   6  -6    0.50    1.10
   4   6  -6    0.80    0.60
   3   6  -6    4.80    0.90
   3   6  -6    4.70    1.10
   3   6  -6    4.10    1.90
   2   6  -6    3.60    1.00
   2   6  -6    5.20    1.00
   1   6  -6  516.25   14.80
   1   6  -6  489.15   14.90
   0   6  -6 1741.33   49.90
   0   6  -6 1686.73   49.80
   0  -6   6 1778.52   49.70
  -1   6  -6   35.10    1.80
   1  -6   6   33.20    1.50
  -2   6  -6  140.39    4.60
   2  -6   6  137.79    4.40
  -3   6  -6   46.30    2.20
  -4   6  -6  149.29    5.00
   4  -6   6  146.19    4.80
   5  -6   6  109.89    3.70
   6  -6   6   36.50    1.70
   5   5  -6   10.70    1.10
   5   5  -6   11.60    1.30
   4   5  -6  957.20   27.60
   4   5  -6  949.90   27.50
   4   5  -6  939.21   27.60
   3   5  -6  588.34   17.50
   3   5  -6  602.94   17.60
   3   5  -6  597.74   17.60
   2   5  -6   18.20    1.70
   2   5  -6   19.40    1.40
   2   5  -6   18.30    1.20
   1   5  -6   74.69    2.70
   1   5  -6   74.49    2.80
   0   5  -6 1552.74   43.80
   0  -5   6 1487.85   43.60
   1  -5   6  277.07    8.30
  -2   5  -6  234.98    7.10
   2  -5   6  208.18    6.70
   3  -5   6   96.89    3.30
   4  -5   6    7.00    1.20
   5  -5   6  459.75   13.60
   6  -5   6   73.19    2.60
  -7   5  -6    9.70    0.80
   6   4  -6  136.49    4.30
   6   4  -6  137.69    4.40
   5   4  -6   29.30    1.80
   5   4  -6   33.40    1.80
   4   4  -6  127.59    4.30
   4   4  -6  125.39    4.30
   4   4  -6  121.99    4.30
   4   4  -6  126.49    4.20
   3   4  -6 1520.05   44.10
   3   4  -6 1536.05   44.10
   3   4  -6 1535.55   44.20
   2   4  -6  225.48    7.00
   2   4  -6  230.48    7.10
   2   4  -6  224.38    7.00
  -1  -4   6  110.19    7.80
   0  -4   6   23.40    4.00
   1  -4   6 1421.46   40.70
   2  -4   6  182.28    5.60
   3  -4   6 1013.90   29.50
   4  -4   6  391.26   12.30
   5  -4   6  243.28    7.40
   5  -4   6  234.68    7.40
   6  -4   6  299.17    9.50
   6  -4   6  333.87    9.80
  -7   4  -6    4.90    0.60
   6   3  -6   61.79    2.30
   6   3  -6   58.89    2.20
   6   3  -6   59.99    2.20
   5   3  -6    0.90    0.70
   5   3  -6   -0.10    0.40
   5   3  -6    0.40    0.60
   5   3  -6    1.90    0.70
   4   3  -6   50.09    2.20
   4   3  -6   47.30    2.20
   4   3  -6   49.80    2.10
   4   3  -6   46.80    2.10
   3   3  -6 1645.04   47.80
   3   3  -6 1591.24   47.70
   3   3  -6 1734.53   47.80
   3   3  -6 1673.03   47.80
   2   3  -6  120.39    4.00
   2   3  -6  124.39    4.10
   2   3  -6  121.69    4.10
  -1  -3   6    6.90    3.20
   0  -3   6   16.30    3.10
   1  -3   6  514.15   14.90
   2  -3   6   70.69    2.50
   3  -3   6    8.60    1.20
   3  -3   6    7.70    1.60
   4  -3   6  619.94   18.10
   4  -3   6  616.94   18.10
   5  -3   6   55.79    2.30
   5  -3   6   60.39    2.40
   6  -3   6  298.47    9.00
   6  -3   6  299.97    8.90
   7   2  -6   20.40    1.00
   7   2  -6   21.90    1.10
   6   2  -6  147.09    4.50
   6   2  -6  139.39    4.50
   6   2  -6  129.89    4.60
   5   2  -6    0.70    0.50
   5   2  -6    1.40    0.70
   5   2  -6    1.90    0.60
   4   2  -6    8.20    1.20
   4   2  -6    6.00    1.10
   4   2  -6    7.20    1.20
   4   2  -6    8.30    1.00
   3   2  -6  402.66   11.90
   3   2  -6  386.16   11.90
   3   2  -6  399.96   11.90
   3   2  -6  404.96   11.90
   2   2  -6 1852.81   52.69
   2   2  -6 1821.02   52.69
  -1  -2   6  305.67   13.20
   0  -2   6   43.50    4.60
   1  -2   6  179.78    5.50
   2  -2   6   57.99    2.10
   3  -2   6    7.80    1.30
   3  -2   6    9.70    0.90
   4  -2   6  298.07    9.20
   4  -2   6  308.87    9.20
   5  -2   6    6.30    1.00
   5  -2   6    5.70    0.90
   6  -2   6   18.10    1.10
   6  -2   6   17.00    1.20
   7   1  -6   35.80    1.40
   7   1  -6   37.20    1.40
   6   1  -6   37.60    1.60
   6   1  -6   36.60    1.70
   6   1  -6   36.10    1.80
   5   1  -6  236.78    7.40
   5   1  -6  235.18    7.50
   5   1  -6  242.68    7.50
   4   1  -6    1.80    0.60
   4   1  -6    0.90    0.50
   4   1  -6    2.00    0.60
   4   1  -6    1.50    0.60
   3   1  -6   56.59    2.20
   3   1  -6   54.09    2.30
   3   1  -6   55.09    2.20
   3   1  -6   52.39    2.30
   2   1  -6  475.45   15.10
   2   1  -6  542.35   15.30
  -1  -1   6    2.40    2.10
   0  -1   6  398.16   16.40
   1  -1   6   37.40    1.50
   2  -1   6  220.68    6.70
   2  -1   6  221.08    6.80
   3  -1   6  173.18    5.40
   3  -1   6  169.88    5.60
   4  -1   6   27.60    1.50
   5  -1   6  357.26   10.70
   5  -1   6  355.76   10.70
   6  -1   6   15.80    1.20
   6  -1   6   14.80    0.90
   7   0  -6    3.10    0.60
   7   0  -6    3.50    0.60
   6   0  -6   68.39    2.70
   6   0  -6   69.39    2.60
   6   0  -6   71.89    2.60
   5   0  -6  308.67    9.60
   5   0  -6  305.57    9.60
   5   0  -6  328.87    9.60
   4   0  -6   35.80    1.80
   4   0  -6   36.40    1.70
   3   0  -6    9.50    1.20
   3   0  -6    7.10    1.10
   3   0  -6    8.20    1.10
   3   0  -6    9.10    1.10
   2   0  -6  428.16   12.90
   2   0  -6  437.56   12.90
   2   0  -6  437.16   12.90
  -1   0   6 1106.09   37.40
   0   0   6  856.01   30.70
   1   0   6  135.09    4.30
   1   0   6  136.79    4.40
   2   0   6   28.10    1.60
   2   0   6   28.80    1.40
   3   0   6  292.67    8.80
   3   0   6  281.77    8.90
   4   0   6  141.99    4.70
   4   0   6  147.79    4.80
   5   0   6   16.70    1.20
   5   0   6   14.50    1.10
  -6   0  -6    2.50    0.60
   6   0   6    2.30    0.50
   7  -1  -6    8.30    0.80
   7  -1  -6    7.70    0.80
   6  -1  -6    2.40    0.60
   6  -1  -6    1.80    0.50
   6  -1  -6    3.40    0.80
  -6   1   6    1.50    1.10
   5  -1  -6  326.57   10.00
   5  -1  -6  328.27   10.00
   5  -1  -6  335.77   10.20
   4  -1  -6   39.60    1.90
   4  -1  -6   35.80    1.80
   4  -1  -6   37.40    1.80
   3  -1  -6    0.70    0.60
   3  -1  -6    0.30    0.70
   3  -1  -6    2.80    0.80
   2  -1  -6  125.19    4.20
   2  -1  -6  124.69    4.20
   1  -1  -6   27.30    1.50
   0  -1  -6   15.80    1.40
   0   1   6   11.70    1.30
  -1  -1  -6   84.59    3.10
   1   1   6   84.49    2.90
   1   1   6   89.29    3.10
   2   1   6   48.80    2.00
   2   1   6   50.39    2.10
   3   1   6   37.00    1.80
   3   1   6   36.30    1.80
   4   1   6  291.87    8.80
   4   1   6  292.07    8.90
  -5  -1  -6   49.80    1.80
   5   1   6   50.09    2.00
   5   1   6   48.90    1.80
   7  -2  -6    4.00    0.70
   7  -2  -6    2.10    0.80
   6  -2  -6    0.70    0.60
   6  -2  -6    0.70    0.50
  -6   2   6    0.20    0.70
   5  -2  -6   85.49    3.10
   5  -2  -6   87.99    3.20
   5  -2  -6   82.99    3.30
  -5   2   6   85.69    3.20
   4  -2  -6  341.17   10.30
   4  -2  -6  341.87   10.30
   4  -2  -6  332.97   10.20
   3  -2  -6   89.29    3.30
   3  -2  -6   86.99    3.20
   3  -2  -6   89.39    3.20
   2  -2  -6  113.59    3.90
   2  -2  -6  111.69    3.80
   1  -2  -6   16.30    1.20
   1  -2  -6   14.60    1.60
  -1   2   6   15.90    1.70
   0  -2  -6    4.00    1.00
   0   2   6    1.70    0.70
  -1  -2  -6  985.60   27.40
   1   2   6  964.10   27.30
   1   2   6  880.21   27.50
  -2  -2  -6    2.60    0.80
   2   2   6    2.00    0.60
   2   2   6    2.50    0.60
   3   2   6   24.40    1.40
   3   2   6   26.30    1.80
  -4  -2  -6    1.50    0.60
   4   2   6    1.40    0.60
   4   2   6    0.90    0.50
   7  -3  -6   26.00    1.10
  -7   3   6   25.90    1.20
   6  -3  -6  206.78    6.40
  -6   3   6  207.88    6.50
   5  -3  -6   31.90    1.80
   5  -3  -6   30.70    1.60
  -5   3   6   31.90    1.80
   4  -3  -6  327.07   10.20
   4  -3  -6  336.07   10.20
  -4   3   6  345.07   10.30
   3  -3  -6   62.09    2.40
  -3   3   6   61.29    2.60
   2  -3  -6    7.60    1.00
  -2   3   6    8.80    1.40
   1  -3  -6   45.60    1.90
  -1   3   6   41.30    2.30
   0   3   6    1.70    0.70
   1   3   6  298.07    9.10
   2   3   6  344.77   10.30
   2   3   6  338.27   10.30
   3   3   6    3.90    0.90
   3   3   6    2.70    0.70
   4   3   6    0.60    0.60
   7  -4  -6  262.87    7.60
  -7   4   6  252.17    7.70
   6  -4  -6  108.89    3.60
  -6   4   6  110.59    3.70
   5  -4  -6   40.10    1.80
  -5   4   6   40.40    1.90
   4  -4  -6  434.66   13.10
  -4   4   6  442.86   13.20
   3  -4  -6   54.99    2.30
  -3   4   6   62.59    2.60
   2  -4  -6  961.90   27.30
  -2   4   6  919.21   27.50
   1  -4  -6  203.98    6.40
  -1   4   6  201.78    6.60
   0   4   6    2.70    0.80
   1   4   6   62.19    2.50
   2   4   6  204.78    6.40
   3   4   6   15.20    1.20
   6  -5  -6  104.69    3.40
  -6   5   6  103.79    3.50
  -6   5   6  105.29    3.50
   5  -5  -6  110.49    3.70
  -5   5   6  109.39    3.80
  -5   5   6  112.59    3.80
   4  -5  -6    0.90    0.50
  -4   5   6    0.80    0.90
  -4   5   6    0.40    0.50
   3  -5  -6  229.38    7.50
  -3   5   6  255.87    8.20
   2  -5  -6   59.09    2.30
  -2   5   6   58.09    2.50
   1  -5  -6  860.91   25.50
  -1   5   6  894.11   25.70
   0  -5  -6  350.26   10.60
   0   5   6  356.16   10.70
   1   5   6    2.50    0.70
   2   5   6  184.88    5.80
   6  -6  -6  388.26   11.20
  -6   6   6  372.26   11.20
  -6   6   6  390.96   11.30
   5  -6  -6  115.09    3.60
  -5   6   6  114.49    3.80
  -5   6   6  106.59    3.70
   4  -6  -6    8.10    1.00
  -4   6   6    7.10    1.00
  -3   6   6   12.80    1.20
   2  -6  -6  143.99    4.60
  -2   6   6  143.39    4.80
   1  -6  -6  344.17   11.00
  -1   6   6  351.16   10.60
   0  -6  -6  267.87    8.40
   0   6   6  286.97    8.70
  -1  -6  -6  149.19    4.60
   1   6   6  143.69    4.70
  -2  -6  -6   75.39    2.50
   5  -7  -6   26.60    1.50
  -5   7   6   26.80    1.30
   4  -7  -6  216.28    6.50
  -4   7   6  214.38    6.70
   3  -7  -6   14.80    1.20
  -3   7   6   14.70    1.20
   2  -7  -6    5.90    1.00
  -2   7   6    4.20    1.00
   1  -7  -6  102.29    3.30
  -1   7   6   93.99    3.40
   0  -7  -6   13.40    1.10
  -4   8   6  100.49    3.20
  -3   8   6  118.69    3.90
  -2   8   6    4.00    0.90
   0  12  -7   48.90    1.90
   0  12  -7   48.50    1.70
  -1  12  -7   48.90    1.90
  -2  12  -7   29.40    1.40
  -2  12  -7   28.70    1.20
   2 -12   7   27.70    1.50
  -3  12  -7   21.40    1.40
   3 -12   7   22.20    1.30
   2  11  -7    5.80    0.60
   1  11  -7    4.90    0.90
   1  11  -7    6.10    0.60
   0  11  -7   84.69    2.90
   0  11  -7   82.19    2.80
  -1  11  -7   17.70    1.10
  -1  11  -7   15.70    1.00
  -2  11  -7   10.20    1.00
  -2  11  -7    6.30    0.80
   2 -11   7   10.10    1.10
  -3  11  -7    7.90    0.90
  -3  11  -7    5.10    1.00
   3 -11   7    8.20    1.00
  -4  11  -7   82.39    2.90
   4 -11   7   80.19    2.80
  -5  11  -7   45.30    1.70
   5 -11   7   47.30    1.90
   2  10  -7   82.69    2.80
   2  10  -7   79.99    2.70
   1  10  -7   10.00    1.00
   1  10  -7    8.90    0.80
   0  10  -7    4.70    0.80
   0  10  -7    3.40    0.80
   0 -10   7    2.80    0.90
  -1  10  -7   89.79    3.10
  -1  10  -7   91.49    3.30
   1 -10   7   92.69    3.30
  -2  10  -7   29.60    1.40
  -2  10  -7   26.00    1.50
   2 -10   7   28.00    1.50
  -3  10  -7   50.89    2.00
  -3  10  -7   46.80    2.10
   3 -10   7   48.00    2.00
  -4  10  -7    3.20    0.90
   4 -10   7    3.40    0.80
  -5  10  -7   11.20    1.00
   5 -10   7   10.30    1.00
   3   9  -7    1.00    0.70
   3   9  -7    0.60    0.40
   2   9  -7   29.20    1.40
   2   9  -7   33.50    1.60
   1   9  -7   24.20    1.40
   1   9  -7   24.40    1.30
   0   9  -7  455.65   13.40
   0   9  -7  446.36   13.40
   0  -9   7  443.46   13.30
  -1   9  -7    6.60    0.90
  -1   9  -7    7.60    0.90
   1  -9   7    6.60    1.10
  -2   9  -7   75.29    2.90
  -2   9  -7   81.19    2.90
   2  -9   7   78.29    2.90
  -3   9  -7   16.80    1.20
   3  -9   7   17.30    1.20
  -4   9  -7    6.80    1.10
   4  -9   7    5.90    1.00
  -5   9  -7   22.50    1.40
   5  -9   7   21.40    1.20
   6  -9   7   43.00    1.70
   3   8  -7   20.90    1.30
   3   8  -7   21.80    1.20
   2   8  -7   80.59    3.00
   2   8  -7   81.79    3.20
   1   8  -7   72.29    2.80
   1   8  -7   70.09    2.60
   0   8  -7   76.39    3.00
   0   8  -7   83.79    2.90
   0  -8   7   80.89    3.00
  -1   8  -7  167.28    5.30
  -1   8  -7  162.78    5.20
   1  -8   7  157.18    5.20
  -2   8  -7  264.07    8.40
  -2   8  -7  269.07    8.30
   2  -8   7  281.67    8.30
  -3   8  -7 1984.60   56.19
   3  -8   7 1925.41   56.19
  -4   8  -7  158.38    5.20
   4  -8   7  158.68    5.20
   5  -8   7   57.69    2.20
   6  -8   7    4.20    0.90
   4   7  -7    4.00    0.90
   4   7  -7    3.60    1.00
   3   7  -7  613.54   18.50
   3   7  -7  642.54   18.40
   2   7  -7   95.39    3.30
   2   7  -7   93.09    3.40
   1   7  -7  116.49    4.00
   1   7  -7  116.69    3.90
   0   7  -7   35.10    1.90
   0  -7   7   39.40    1.90
  -1   7  -7 1127.69   33.10
  -1   7  -7 1156.88   33.00
   1  -7   7 1142.69   33.00
  -2   7  -7    1.50    0.80
   2  -7   7    1.30    0.50
  -3   7  -7   14.90    1.40
   3  -7   7   14.90    1.10
  -4   7  -7 1085.49   32.00
   4  -7   7 1125.79   32.00
   5  -7   7  222.88    7.50
   6  -7   7    0.60    0.50
   5   6  -7   96.19    3.70
   4   6  -7  150.48    4.90
   4   6  -7  143.09    4.80
   4   6  -7  149.29    4.70
   3   6  -7  148.69    4.80
   3   6  -7  147.69    4.90
   3   6  -7  139.69    4.80
   2   6  -7  743.43   22.10
   2   6  -7  747.43   22.10
   2   6  -7  774.32   22.10
   1   6  -7  109.49    3.80
   1   6  -7  110.69    3.70
   0   6  -7  134.99    4.40
  -1   6  -7  278.27    8.60
  -1   6  -7  282.37    8.70
   1  -6   7  286.97    8.50
  -2   6  -7 1705.93   48.50
  -2   6  -7 1706.43   48.40
   2  -6   7 1640.94   48.40
  -3   6  -7  576.24   16.50
  -3   6  -7  529.15   16.70
   3  -6   7  577.34   16.50
   4  -6   7  961.00   27.90
   5  -6   7  119.99    4.10
  -6   6  -7   22.40    1.20
   6  -6   7   24.40    1.30
   5   5  -7   32.60    1.60
   5   5  -7   29.40    1.50
   4   5  -7  866.71   25.50
   4   5  -7  873.61   25.60
   4   5  -7  891.81   25.50
   3   5  -7    0.60    0.50
   3   5  -7    0.70    0.50
   3   5  -7   -0.10    0.70
   2   5  -7    0.60    0.50
   2   5  -7    1.70    0.80
   2   5  -7    0.10    0.50
   1   5  -7    2.50    0.60
   1   5  -7    3.10    1.00
   1   5  -7    2.90    0.60
   0   5  -7   36.30    1.70
   0   5  -7   37.10    1.90
  -1   5  -7   26.10    1.70
  -1   5  -7   22.80    1.70
   1  -5   7   24.60    1.30
  -2   5  -7  222.28    6.80
  -2   5  -7  214.58    6.90
   2  -5   7  222.38    6.70
   3  -5   7 1615.74   46.40
   4  -5   7  103.19    3.50
   5  -5   7  550.64   16.20
   6  -5   7   44.20    1.80
   6   4  -7   39.00    1.70
   6   4  -7   41.00    1.70
   5   4  -7    9.00    1.10
   5   4  -7    9.40    1.00
   5   4  -7    8.90    1.00
   4   4  -7  102.79    3.50
   4   4  -7   97.79    3.50
   4   4  -7  102.19    3.60
   3   4  -7  435.56   13.20
   3   4  -7  451.35   13.30
   3   4  -7  442.76   13.20
   2   4  -7   26.80    1.50
   2   4  -7   27.50    1.60
   2   4  -7   25.90    1.60
   1   4  -7  891.91   25.40
   1   4  -7  868.21   25.40
   1   4  -7  863.51   25.40
   0   4  -7  146.89    4.70
   0   4  -7  132.09    4.60
  -1   4  -7   -0.30    0.70
   1  -4   7   -0.50    0.50
   2  -4   7   18.20    1.20
   3  -4   7   92.69    3.20
   4  -4   7  304.27    9.20
   5  -4   7   41.90    1.80
   6  -4   7  247.28    7.50
   6   3  -7   37.80    1.70
   6   3  -7   36.10    1.50
   6   3  -7   35.80    1.60
   5   3  -7   12.10    1.10
   5   3  -7   13.00    1.10
   5   3  -7   11.80    1.50
   5   3  -7   10.80    1.00
   4   3  -7    1.50    0.60
   4   3  -7    1.40    0.60
   4   3  -7    0.80    0.90
   4   3  -7    2.00    0.70
   3   3  -7    6.40    1.60
   3   3  -7    5.30    1.30
   3   3  -7    4.20    1.30
   2   3  -7  101.29    3.50
   2   3  -7   99.49    3.50
   2   3  -7   97.19    3.40
   1   3  -7   16.50    1.30
   1   3  -7   18.50    1.50
   1   3  -7   14.10    1.40
   0   3  -7  308.57    9.30
  -1   3  -7    7.40    1.10
   1  -3   7    8.30    1.00
   2  -3   7   36.30    1.60
   3  -3   7   62.59    2.30
   3  -3   7   63.79    2.60
   4  -3   7   13.30    1.40
   4  -3   7   13.90    1.10
   5  -3   7    5.30    1.20
   5  -3   7    4.10    0.90
   6  -3   7   17.50    1.10
   6   2  -7  230.18    7.20
   6   2  -7  231.18    7.10
   6   2  -7  239.48    7.10
   5   2  -7    0.60    0.50
   5   2  -7    1.30    0.70
   5   2  -7    1.50    0.50
   4   2  -7   28.70    1.50
   4   2  -7   27.30    1.60
   4   2  -7   30.80    1.70
   4   2  -7   31.20    1.60
   3   2  -7   15.00    1.40
   3   2  -7   12.30    1.30
   3   2  -7   13.90    1.20
   3   2  -7   14.80    1.10
   2   2  -7  225.78    6.90
   2   2  -7  227.58    7.00
   2   2  -7  219.58    7.00
   2   2  -7  224.08    6.90
   1   2  -7  892.31   25.70
   1   2  -7  883.51   25.70
   0   2  -7   26.30    1.50
   1  -2   7  239.58    7.20
   2  -2   7  989.00   28.80
   2  -2   7 1005.30   28.90
   3  -2   7   11.50    1.00
   3  -2   7   11.20    1.30
   4  -2   7    8.00    1.00
   4  -2   7    7.80    1.10
   5  -2   7   59.69    2.30
   5  -2   7   61.69    2.30
  -6   2  -7    5.90    0.70
   7   1  -7  112.89    3.60
   7   1  -7  115.09    3.50
   6   1  -7    0.90    0.50
   6   1  -7    0.20    0.50
   6   1  -7   -0.10    0.40
   5   1  -7    7.10    1.00
   5   1  -7    7.00    1.00
   5   1  -7    7.20    1.00
   4   1  -7  309.77    9.40
   4   1  -7  318.57    9.40
   4   1  -7  308.77    9.60
   4   1  -7  303.17    9.50
   3   1  -7   85.59    3.10
   3   1  -7   83.49    3.10
   3   1  -7   92.89    3.10
   3   1  -7   81.69    3.00
   2   1  -7   -0.50    0.70
   2   1  -7   -0.10    0.50
   2   1  -7   -0.10    0.90
   2   1  -7    0.40    0.80
   1   1  -7  423.36   12.20
   1   1  -7  386.36   12.10
   1   1  -7  419.16   12.20
   0   1  -7  458.35   13.60
  -1   1  -7  123.29    4.00
   1  -1   7  119.69    3.90
   2  -1   7    4.90    0.90
   2  -1   7    7.20    1.20
   3  -1   7  194.08    6.20
   3  -1   7  199.48    6.20
   4  -1   7   66.39    2.60
   4  -1   7   65.09    2.50
   5  -1   7   24.30    1.30
   5  -1   7   25.30    1.50
   7   0  -7   81.29    2.70
   7   0  -7   82.99    2.70
   6   0  -7   27.10    1.30
   6   0  -7   25.40    1.30
   6   0  -7   25.90    1.40
  -6   0   7   25.40    1.80
   5   0  -7   16.40    1.20
   5   0  -7   16.90    1.20
   5   0  -7   17.50    1.20
   4   0  -7   59.89    2.40
   4   0  -7   56.69    2.40
   4   0  -7   60.99    2.40
   3   0  -7  769.52   22.90
   3   0  -7  817.22   23.00
   3   0  -7  783.32   22.90
   3   0  -7  770.82   22.90
   2   0  -7   56.39    2.20
   2   0  -7   54.19    2.20
   2   0  -7   53.39    2.20
   2   0  -7   52.99    2.40
   1   0  -7  179.58    5.60
   1   0  -7  177.38    5.60
   0   0  -7  906.31   26.30
  -1   0  -7   24.20    1.40
   1   0   7   24.40    1.40
   2   0   7    7.60    1.00
   2   0   7    5.40    1.00
   3   0   7  709.33   20.90
   3   0   7  723.43   21.00
   4   0   7  115.99    4.10
   4   0   7  123.69    4.00
  -5   0  -7    3.00    0.60
   5   0   7    5.40    0.70
   5   0   7    3.70    0.90
   7  -1  -7   45.70    1.60
   7  -1  -7   42.70    1.60
   6  -1  -7   63.49    2.40
   6  -1  -7   66.59    2.40
  -6   1   7   64.09    2.60
   5  -1  -7  147.59    4.90
   5  -1  -7  153.18    4.90
   5  -1  -7  147.39    4.90
   4  -1  -7  295.57    8.90
   4  -1  -7  282.37    8.80
   4  -1  -7  284.87    8.80
   3  -1  -7  391.96   11.80
   3  -1  -7  384.36   11.90
   3  -1  -7  408.26   12.40
   2  -1  -7    2.30    0.60
   2  -1  -7    1.80    0.80
   1  -1  -7   20.70    1.30
   1  -1  -7   19.20    1.40
   0  -1  -7  795.12   23.20
  -1  -1  -7   79.09    3.50
   1   1   7   84.79    2.90
  -2  -1  -7   23.60    1.40
   2   1   7   20.40    1.30
   2   1   7   21.80    1.40
  -3  -1  -7   14.40    1.10
   3   1   7   14.30    1.10
   3   1   7   16.40    1.30
  -4  -1  -7  209.18    6.40
   4   1   7  213.78    6.50
   4   1   7  210.68    6.50
  -5  -1  -7   25.50    1.20
   7  -2  -7   29.70    1.40
   7  -2  -7   29.30    1.20
   6  -2  -7  160.78    5.10
   6  -2  -7  162.28    5.10
  -6   2   7  161.48    5.10
   5  -2  -7  121.29    4.10
   5  -2  -7  119.69    4.10
  -5   2   7  121.39    4.20
   4  -2  -7   68.29    2.60
   4  -2  -7   67.69    2.70
   4  -2  -7   67.29    2.70
   3  -2  -7  216.08    7.00
   3  -2  -7  224.28    6.90
   3  -2  -7  219.98    6.90
   2  -2  -7 2471.85   68.99
   2  -2  -7 2472.35   68.99
  -2   2   7 2277.17   69.09
   1  -2  -7  350.46   10.80
   1  -2  -7  362.66   10.80
  -1   2   7  361.46   10.90
   0  -2  -7  229.78    7.20
  -1  -2  -7  331.17   10.00
   1   2   7  330.87   10.00
  -2  -2  -7   14.00    1.30
   2   2   7   12.90    1.30
  -3  -2  -7   44.10    1.90
   3   2   7   40.80    1.90
  -4  -2  -7  108.19    3.50
   4   2   7  105.79    3.60
   7  -3  -7   11.40    0.70
  -7   3   7   10.30    0.80
   6  -3  -7  106.89    3.50
   6  -3  -7   95.49    3.30
  -6   3   7   94.79    3.40
   5  -3  -7   37.70    1.90
   5  -3  -7   35.80    2.00
   4  -3  -7   11.60    1.10
   4  -3  -7   11.70    1.40
  -4   3   7   11.60    1.30
   3  -3  -7   41.70    1.90
  -3   3   7   45.30    2.30
   2  -3  -7  105.49    3.90
  -2   3   7  125.09    4.20
   1  -3  -7 1276.57   36.90
  -1   3   7 1281.57   37.10
   0   3   7   -0.50    1.10
   1   3   7  701.93   20.50
   2   3   7   11.80    1.20
   3   3   7   30.20    1.60
   6  -4  -7  235.88    6.90
  -6   4   7  220.08    7.00
  -6   4   7  231.18    7.00
   5  -4  -7   69.79    2.60
  -5   4   7   70.59    2.70
  -5   4   7   71.59    2.70
   4  -4  -7    1.00    0.50
  -4   4   7    0.60    1.40
  -4   4   7   -0.10    0.50
   3  -4  -7    6.70    1.00
  -3   4   7    4.20    1.10
   2  -4  -7   74.89    2.90
  -2   4   7   81.19    3.10
   1  -4  -7  197.98    6.40
  -1   4   7  205.08    6.50
   0  -4  -7   88.99    3.10
   1   4   7   46.40    2.10
   2   4   7  131.89    4.40
   6  -5  -7    8.20    0.80
  -6   5   7    7.70    0.90
  -6   5   7    6.40    1.00
   5  -5  -7   84.89    2.90
  -5   5   7   84.99    3.00
  -5   5   7   84.19    3.50
   4  -5  -7   99.79    3.40
  -4   5   7   98.69    3.50
   3  -5  -7   23.30    1.40
  -3   5   7   23.70    1.60
   2  -5  -7   11.40    1.00
  -2   5   7    9.40    1.20
   1  -5  -7   28.60    1.40
  -1   5   7   28.20    1.90
   0  -5  -7   80.29    2.80
  -1  -5  -7   11.70    0.90
   1   5   7   13.10    1.80
  -2  -5  -7  148.89    4.60
   5  -6  -7  318.87    9.70
  -5   6   7  336.17    9.70
   4  -6  -7   29.60    1.30
  -4   6   7   29.60    1.40
   3  -6  -7    1.00    0.50
  -3   6   7    0.90    0.50
   2  -6  -7   40.30    1.70
  -2   6   7   38.30    1.80
   1  -6  -7    6.10    0.80
  -1   6   7    5.90    1.40
   0  -6  -7  181.88    5.60
  -1  -6  -7   10.00    0.90
   4  -7  -7  173.88    5.30
   3  -7  -7    3.00    0.70
  -3   7   7    1.60    0.50
   2  -7  -7   44.80    1.70
  -2   7   7   45.00    1.90
   1  -7  -7  121.79    3.80
   0  12  -8    2.50    0.50
   0  12  -8    2.40    0.50
  -1  12  -8    8.50    0.80
  -1  12  -8    9.20    0.60
  -2  12  -8  328.17   11.00
  -2  12  -8  408.26   11.00
  -3  12  -8   10.80    0.90
   1  11  -8  208.88    6.30
   1  11  -8  186.58    6.00
   0  11  -8   36.80    1.50
   0  11  -8   38.70    1.60
  -1  11  -8   17.50    1.10
  -1  11  -8   17.50    1.00
  -2  11  -8  194.78    6.00
  -2  11  -8  183.28    6.10
   2 -11   8  207.68    6.10
  -3  11  -8    5.10    1.20
   3 -11   8    6.60    1.00
  -4  11  -8    1.10    0.50
   4 -11   8    1.90    0.60
   2  10  -8    1.00    0.30
   2  10  -8    1.40    0.50
   1  10  -8  162.68    5.10
   1  10  -8  160.18    5.10
   0  10  -8  204.08    6.40
   0  10  -8  206.18    6.40
  -1  10  -8   56.79    2.50
  -1  10  -8   49.60    2.10
   1 -10   8   53.59    2.30
  -2  10  -8  284.17    8.60
  -2  10  -8  284.67    9.00
   2 -10   8  287.77    8.70
  -3  10  -8  412.16   12.30
   3 -10   8  414.96   12.30
  -4  10  -8    1.10    0.50
   4 -10   8    1.00    0.60
   5 -10   8   28.30    1.40
   3   9  -8    0.80    0.30
   3   9  -8    1.20    0.50
   2   9  -8   58.69    2.20
   2   9  -8   59.09    2.30
   1   9  -8   13.10    1.10
   1   9  -8   13.40    1.00
   0   9  -8  407.26   12.30
   0   9  -8  416.46   12.30
  -1   9  -8  112.59    3.90
  -1   9  -8  115.19    4.00
   1  -9   8  119.99    4.00
  -2   9  -8  110.29    3.70
  -2   9  -8  107.69    3.90
   2  -9   8  112.59    3.80
  -3   9  -8  569.84   17.00
   3  -9   8  578.94   16.90
  -4   9  -8   14.50    1.30
   4  -9   8   17.00    1.20
   5  -9   8   16.60    1.10
   4   8  -8   45.30    1.70
   4   8  -8   43.70    1.80
   3   8  -8   40.70    1.70
   3   8  -8   37.30    1.60
   2   8  -8   14.30    1.00
   2   8  -8   13.50    1.20
   1   8  -8  127.69    4.40
   1   8  -8  115.59    4.10
   0   8  -8  258.07    8.00
   0   8  -8  260.27    8.10
  -1   8  -8  136.29    4.40
  -1   8  -8  128.99    4.50
   1  -8   8  131.39    4.40
  -2   8  -8  855.11   24.30
  -2   8  -8  869.01   24.20
   2  -8   8  771.92   24.20
  -3   8  -8  838.62   24.00
   3  -8   8  806.32   23.90
  -4   8  -8  365.86   10.80
   4  -8   8  352.26   10.80
   5  -8   8  184.38    6.20
   4   7  -8    5.40    0.80
   4   7  -8    5.90    0.90
   3   7  -8  165.38    5.60
   3   7  -8  180.68    5.70
   2   7  -8    5.80    1.00
   2   7  -8    6.70    1.10
   1   7  -8   16.60    1.30
   1   7  -8   15.40    1.60
   0   7  -8   27.40    1.50
   0   7  -8   27.10    1.50
  -1   7  -8   24.70    1.50
  -1   7  -8   26.20    1.50
   1  -7   8   24.20    1.50
  -2   7  -8  239.28    7.40
   2  -7   8  234.08    7.30
  -3   7  -8  239.98    7.40
  -3   7  -8  235.58    7.40
   3  -7   8  238.08    7.30
  -4   7  -8  177.18    5.70
   4  -7   8  177.78    5.60
  -5   7  -8  106.79    3.60
   5  -7   8  109.19    3.60
   6  -7   8  268.17    8.00
   5   6  -8   38.10    1.80
   4   6  -8    1.10    0.70
   4   6  -8    0.40    0.50
   4   6  -8    2.90    0.80
   3   6  -8   23.50    1.40
   3   6  -8   25.60    1.60
   3   6  -8   22.10    1.30
   2   6  -8   97.99    3.40
   2   6  -8   95.19    3.30
   2   6  -8   91.89    3.40
   1   6  -8    1.40    0.50
   1   6  -8    2.50    1.40
   0   6  -8   35.50    1.90
   0   6  -8   36.50    1.80
   0   6  -8   37.30    1.80
  -1   6  -8  653.93   19.30
  -1   6  -8  656.33   19.20
  -1   6  -8  646.64   19.20
   1  -6   8  671.43   19.10
  -2   6  -8  339.37   10.20
   2  -6   8  334.27   10.10
  -3   6  -8   70.29    2.60
   3  -6   8   63.49    2.70
  -4   6  -8   66.29    2.50
   4  -6   8   64.79    2.50
  -5   6  -8   50.09    2.00
   5  -6   8   52.29    2.10
  -6   6  -8    2.40    0.60
   6  -6   8    0.60    0.50
   5   5  -8   12.50    1.00
   5   5  -8   14.30    1.10
   4   5  -8   28.50    1.90
   4   5  -8   30.60    1.50
   4   5  -8   29.30    1.50
   3   5  -8  354.16   10.60
   3   5  -8  353.06   10.60
   3   5  -8  343.17   10.60
   2   5  -8  355.16   10.90
   2   5  -8  373.66   10.90
   2   5  -8  357.26   10.90
   1   5  -8  108.89    3.70
   1   5  -8  102.89    3.70
   1   5  -8  108.19    3.60
   0   5  -8  113.99    4.00
   0   5  -8  119.89    3.90
   0   5  -8  111.49    3.90
  -1   5  -8  134.79    4.50
  -1   5  -8  128.39    4.30
  -1   5  -8  133.59    4.50
   1  -5   8  128.09    4.30
  -2   5  -8   14.50    1.40
   2  -5   8   15.60    1.20
  -3   5  -8  206.48    6.40
   3  -5   8  203.28    6.40
  -4   5  -8  108.89    3.70
   4  -5   8  105.89    3.60
  -5   5  -8   95.49    3.20
   5  -5   8   94.09    3.20
  -6   5  -8    0.20    0.40
   6  -5   8    0.70    0.60
   6   4  -8   15.20    1.00
   6   4  -8   13.40    0.90
   5   4  -8    5.40    0.90
   4   4  -8  311.57    9.90
   4   4  -8  332.97    9.80
   4   4  -8  331.67   10.00
   3   4  -8  348.97   10.30
   3   4  -8  348.67   10.30
   3   4  -8  320.97   10.30
   2   4  -8 1196.08   35.40
   2   4  -8 1222.08   35.40
   2   4  -8 1232.58   35.20
   1   4  -8  232.28    7.40
   1   4  -8  247.58    7.40
   1   4  -8  239.08    7.40
   0   4  -8   68.09    2.60
   0   4  -8   68.49    2.70
   0   4  -8   70.09    2.90
  -1   4  -8   99.99    3.40
   1  -4   8   96.49    3.40
  -2   4  -8  229.48    7.00
   2  -4   8  221.98    6.90
  -3   4  -8  231.98    7.40
   3  -4   8  243.88    7.30
   4  -4   8  212.98    6.60
  -5   4  -8   86.09    3.00
   5  -4   8   86.69    3.10
  -6   4  -8   15.10    0.80
   6   3  -8   47.40    1.80
   6   3  -8   46.00    1.80
   5   3  -8  203.48    6.40
   5   3  -8  214.18    6.50
   5   3  -8  203.68    6.50
   4   3  -8    4.00    0.90
   4   3  -8    4.30    0.90
   4   3  -8    5.90    1.30
   4   3  -8    4.10    1.00
   3   3  -8  142.59    4.80
   3   3  -8  143.79    4.70
   3   3  -8  144.69    4.80
   3   3  -8  142.09    4.70
   2   3  -8  168.38    5.40
   2   3  -8  172.78    5.40
   2   3  -8  165.68    5.50
   1   3  -8  521.45   15.10
   1   3  -8  504.15   15.20
   0   3  -8  119.19    4.10
   0   3  -8  125.19    4.10
  -1   3  -8  106.69    3.50
   1  -3   8   98.79    3.50
  -2   3  -8  173.88    5.50
   2  -3   8  171.48    5.40
   3  -3   8   72.89    2.80
   4  -3   8   74.79    2.70
   4  -3   8   69.79    2.70
  -5   3  -8   88.99    3.00
   5  -3   8   92.29    3.60
  -6   3  -8   29.40    1.10
   6   2  -8   12.20    1.00
   6   2  -8   13.60    1.20
   6   2  -8   11.20    0.80
   5   2  -8  458.05   13.50
   4   2  -8  179.18    5.90
   4   2  -8  183.58    5.80
   4   2  -8  184.68    5.80
   4   2  -8  186.08    5.90
   3   2  -8   61.49    2.50
   3   2  -8   61.69    2.40
   3   2  -8   58.29    2.40
   3   2  -8   60.59    2.40
   2   2  -8   14.20    1.20
   2   2  -8   17.30    1.40
   2   2  -8   15.60    1.60
   2   2  -8   17.50    1.20
   1   2  -8  162.98    5.20
   1   2  -8  159.08    5.30
   1   2  -8  163.58    5.10
   1   2  -8  156.08    5.20
   0   2  -8  125.09    4.10
   0   2  -8  116.19    4.10
   0   2  -8  122.99    4.20
  -1   2  -8   10.80    1.10
   1  -2   8   11.50    1.40
  -2   2  -8  618.44   18.20
   2  -2   8  617.54   18.10
   3  -2   8   59.99    2.40
   3  -2   8   66.29    2.50
   4  -2   8   53.99    2.10
   4  -2   8   52.39    2.50
  -5   2  -8   22.80    1.10
   5  -2   8   24.50    1.30
   6   1  -8   19.10    1.10
   6   1  -8   20.20    1.10
   6   1  -8   17.60    1.10
  -6  -1   8   19.40    1.60
   5   1  -8  113.79    3.90
   5   1  -8  111.29    3.80
   4   1  -8  600.14   17.40
   4   1  -8  571.24   17.20
   3   1  -8   37.70    1.80
   3   1  -8   34.50    1.70
   3   1  -8   32.90    1.70
   3   1  -8   33.90    1.70
   2   1  -8   13.60    1.30
   2   1  -8   13.00    1.20
   2   1  -8   10.90    1.40
   2   1  -8   13.50    1.10
   1   1  -8  342.87   10.20
   1   1  -8  337.97   10.20
   0   1  -8    1.10    0.60
  -1   1  -8  235.48    7.20
   1  -1   8  228.68    7.10
  -2   1  -8   32.90    1.60
   2  -1   8   29.60    1.60
  -3   1  -8    0.00    0.50
   3  -1   8    1.40    0.60
   3  -1   8    0.80    0.60
  -4   1  -8   86.99    3.10
   4  -1   8   90.09    3.20
   4  -1   8   96.49    3.20
  -5   1  -8  179.78    5.40
   5  -1   8  175.78    5.50
   6   0  -8    4.60    0.70
   6   0  -8    4.50    0.70
  -6   0   8    3.40    0.80
   5   0  -8    7.80    0.90
   5   0  -8    8.20    1.10
   5   0  -8    8.50    0.90
   4   0  -8  152.28    4.90
   4   0  -8  149.29    5.00
   4   0  -8  146.49    4.90
   3   0  -8  259.87    7.90
   3   0  -8  254.17    7.90
   3   0  -8  249.08    7.90
   2   0  -8  107.29    3.70
   2   0  -8  107.39    3.70
   2   0  -8  107.59    3.90
   1   0  -8  994.30   29.60
   1   0  -8 1047.50   29.60
   0   0  -8  406.56   12.60
  -1   0  -8  475.35   14.10
   1   0   8  473.15   14.00
  -2   0  -8  116.39    3.90
   2   0   8  114.49    3.90
  -3   0  -8  114.99    3.90
   3   0   8  121.39    4.00
  -4   0  -8  131.29    4.20
   4   0   8  134.89    4.30
  -5   0  -8    1.50    0.50
   6  -1  -8   11.70    0.90
   6  -1  -8   10.80    0.90
  -6   1   8   12.40    1.20
   5  -1  -8    1.50    0.70
   5  -1  -8    1.30    0.60
   5  -1  -8    0.80    0.60
  -5   1   8    1.20    0.60
   4  -1  -8   59.69    2.40
   4  -1  -8   59.39    2.40
   4  -1  -8   57.69    2.40
   3  -1  -8  244.78    7.60
   3  -1  -8  244.48    7.50
   3  -1  -8  237.98    7.50
   2  -1  -8   52.89    2.20
   2  -1  -8   52.49    2.20
   1  -1  -8   17.20    1.30
   1  -1  -8   18.10    1.40
  -1   1   8   24.70    1.90
   0  -1  -8 1324.07   38.20
  -1  -1  -8    0.70    0.60
   1   1   8    1.30    1.10
  -2  -1  -8  346.17   10.30
   2   1   8  342.87   10.40
  -3  -1  -8  178.18    5.60
   3   1   8  186.08    5.80
  -4  -1  -8   27.40    1.30
   4   1   8   27.60    1.50
   6  -2  -8  115.89    3.90
   6  -2  -8  138.29    4.10
  -6   2   8  116.49    4.00
   5  -2  -8    0.60    0.70
   5  -2  -8    0.50    0.50
  -5   2   8    0.40    0.60
   4  -2  -8  112.99    4.00
   4  -2  -8  113.89    3.80
  -4   2   8  107.59    3.90
   3  -2  -8  124.29    4.20
   3  -2  -8  126.39    4.20
  -3   2   8  125.09    4.50
   2  -2  -8  239.98    7.50
   2  -2  -8  242.18    7.60
  -2   2   8  241.08    7.60
   1  -2  -8  156.38    5.10
   1  -2  -8  149.29    4.90
  -1   2   8  145.69    5.10
   0  -2  -8  211.98    6.60
  -1  -2  -8  197.48    6.20
   1   2   8  200.58    6.40
  -2  -2  -8  147.69    4.80
   2   2   8  151.88    4.90
  -3  -2  -8  166.68    5.20
   3   2   8  159.18    5.20
   6  -3  -8   73.19    2.50
  -6   3   8   71.99    3.00
   5  -3  -8    4.80    0.80
  -5   3   8    3.50    0.90
   4  -3  -8   13.70    1.10
  -4   3   8   14.30    1.20
   3  -3  -8   19.60    1.20
  -3   3   8   17.90    1.40
   2  -3  -8   13.70    1.10
  -2   3   8   13.10    1.40
   1  -3  -8    6.60    0.80
  -1   3   8    5.00    0.90
   0  -3  -8    8.80    0.90
   2   3   8   18.10    1.70
   6  -4  -8  344.07   10.40
  -6   4   8  385.06   10.80
  -6   4   8  344.17   10.50
   5  -4  -8   37.20    1.50
  -5   4   8   34.30    2.00
  -5   4   8   35.30    1.60
   4  -4  -8   52.29    2.00
  -4   4   8   50.79    2.10
  -3   4   8   91.39    3.50
   2  -4  -8    1.70    0.60
   1  -4  -8  165.08    5.50
  -1   4   8  174.88    5.60
   0  -4  -8   25.20    1.30
  -1  -4  -8    2.20    0.50
  -2  -4  -8  138.09    4.30
   5  -5  -8   38.10    1.50
  -5   5   8   37.10    1.50
   4  -5  -8    2.60    0.60
  -4   5   8    3.60    0.70
   3  -5  -8   45.90    1.80
  -3   5   8   46.00    1.90
   2  -5  -8  122.69    3.90
  -2   5   8  120.39    4.10
   1  -5  -8    0.00    0.50
   0  -5  -8   99.09    3.20
  -1  -5  -8    0.60    0.50
   4  -6  -8   39.60    1.50
   3  -6  -8  150.08    4.70
  -3   6   8  155.08    4.80
   2  -6  -8   80.59    2.60
  -2   6   8   77.89    2.80
   1  -6  -8   55.99    2.00
   0  -6  -8   18.50    1.00
   0  12  -9    1.80    0.50
   0  12  -9    1.90    0.40
  -1  12  -9  110.69    3.50
  -1  12  -9   97.19    3.20
  -2  12  -9   67.39    2.40
  -2  12  -9   73.59    2.50
  -3  12  -9  365.26   10.70
   1  11  -9  150.38    4.50
   1  11  -9  145.59    4.70
   0  11  -9    3.30    0.70
   0  11  -9    2.50    0.50
  -1  11  -9   82.89    2.90
  -1  11  -9   83.49    2.80
  -2  11  -9  410.96   12.50
  -2  11  -9  437.06   12.40
  -3  11  -9    8.90    0.80
   3 -11   9   10.30    1.50
  -4  11  -9  422.76   12.30
   2  10  -9   39.00    1.50
   2  10  -9   37.10    1.40
   1  10  -9    4.00    0.60
   1  10  -9    4.50    0.80
   0  10  -9   59.09    2.10
   0  10  -9   58.79    2.30
  -1  10  -9    0.80    0.40
  -1  10  -9    0.10    0.40
  -2  10  -9  514.95   14.90
  -2  10  -9  502.75   15.00
  -3  10  -9  215.18    6.70
   3 -10   9  217.58    6.70
  -4  10  -9   34.60    1.60
   4 -10   9   33.90    1.60
   3   9  -9   14.90    0.90
   3   9  -9   12.80    1.00
   2   9  -9    0.90    0.30
   2   9  -9    0.60    0.50
   1   9  -9  111.09    3.80
   1   9  -9  108.79    3.60
   0   9  -9    4.10    0.90
  -1   9  -9    0.70    0.50
  -1   9  -9    1.10    0.50
  -2   9  -9    7.90    0.90
  -2   9  -9    6.50    1.40
   2  -9   9    8.20    1.30
  -3   9  -9  219.08    6.90
   3  -9   9  224.38    6.90
   4  -9   9    5.30    1.00
   5  -9   9  136.09    4.30
   4   8  -9   45.80    1.70
   4   8  -9   48.60    1.70
   3   8  -9   43.40    1.70
   3   8  -9   43.60    1.80
   2   8  -9   52.99    2.20
   2   8  -9   51.49    2.10
   1   8  -9    1.80    0.60
   1   8  -9    1.50    0.40
   0   8  -9  277.27    8.30
   0   8  -9  265.87    8.40
  -1   8  -9    0.90    0.60
  -1   8  -9    0.00    0.50
  -2   8  -9  100.29    3.50
   2  -8   9  101.39    3.50
  -3   8  -9  104.59    4.10
   3  -8   9   98.69    3.50
   4  -8   9   48.20    2.00
   5  -8   9    6.00    1.00
   4   7  -9   52.09    2.00
   4   7  -9   53.89    1.90
   3   7  -9   67.59    2.40
   3   7  -9   65.99    2.50
   2   7  -9   14.70    1.20
   2   7  -9   14.50    1.10
   2   7  -9   13.80    1.60
   1   7  -9   74.79    2.90
   1   7  -9   69.29    2.70
   1   7  -9   68.69    2.60
   0   7  -9   55.99    2.20
   0   7  -9   57.49    2.40
   0   7  -9   56.69    2.60
  -1   7  -9  309.27    9.10
  -1   7  -9  287.97    9.10
  -1   7  -9  295.87    9.10
  -2   7  -9   84.39    3.10
  -2   7  -9   85.59    3.20
   2  -7   9   84.19    3.10
  -3   7  -9  535.55   15.70
   3  -7   9  531.05   15.70
  -4   7  -9   34.50    1.70
   4  -7   9   34.60    1.60
  -5   7  -9    9.90    1.20
   5  -7   9    9.60    1.00
   5   6  -9    1.80    0.50
   4   6  -9    4.20    0.80
   4   6  -9    4.20    0.80
   4   6  -9    4.60    0.70
   3   6  -9  294.77    8.70
   3   6  -9  273.67    8.80
   2   6  -9   28.70    1.50
   2   6  -9   26.70    1.50
   2   6  -9   28.50    1.60
   1   6  -9   94.69    3.40
   1   6  -9   91.59    3.40
   1   6  -9   94.39    3.30
   0   6  -9   29.80    1.70
   0   6  -9   28.40    1.70
   0   6  -9   27.60    1.50
  -1   6  -9  156.28    5.10
  -1   6  -9  153.88    5.00
  -1   6  -9  154.78    5.10
  -2   6  -9  644.74   18.90
   2  -6   9  645.04   18.80
  -3   6  -9   85.29    3.00
   3  -6   9   84.99    3.00
  -4   6  -9   65.79    2.50
   4  -6   9   68.19    2.50
  -5   6  -9    7.50    0.80
   5  -6   9    6.30    1.00
   5   5  -9    1.50    0.40
   5   5  -9    1.10    0.50
   4   5  -9  418.86   12.60
   4   5  -9  429.66   12.60
   4   5  -9  426.56   12.70
   3   5  -9  125.99    4.20
   3   5  -9  121.29    4.10
   3   5  -9  126.09    4.20
   2   5  -9   38.80    1.80
   2   5  -9   37.80    1.80
   2   5  -9   34.90    1.80
   1   5  -9  190.48    6.10
   1   5  -9  186.78    6.10
   1   5  -9  198.38    6.10
   0   5  -9  118.69    3.90
   0   5  -9  112.39    4.00
   0   5  -9  113.79    3.90
  -1   5  -9   57.89    2.30
  -2   5  -9    4.50    0.90
   2  -5   9    5.80    1.20
  -3   5  -9    1.00    0.60
   3  -5   9    1.00    0.60
  -4   5  -9  160.98    5.20
   4  -5   9  163.18    5.10
  -5   5  -9   26.20    1.20
   5  -5   9   24.30    1.30
   5   4  -9   22.30    1.20
   5   4  -9   22.80    1.20
   4   4  -9   12.70    1.10
   4   4  -9   12.90    1.00
   4   4  -9   12.30    1.30
   3   4  -9  375.76   11.30
   3   4  -9  366.26   11.30
   3   4  -9  380.96   11.30
   2   4  -9    4.00    1.00
   2   4  -9    3.30    0.90
   2   4  -9    3.10    0.70
   1   4  -9  665.03   19.70
   1   4  -9  688.93   19.70
   1   4  -9  665.13   19.70
   0   4  -9  335.27   10.10
   0   4  -9  338.07   10.10
   0   4  -9  328.37   10.20
  -1   4  -9  398.66   11.90
  -2   4  -9    3.60    0.90
   2  -4   9    2.50    0.70
  -3   4  -9   62.79    2.40
   3  -4   9   60.49    2.40
  -4   4  -9    8.30    0.80
   4  -4   9    8.00    1.00
  -5   4  -9   13.00    0.90
   5  -4   9   15.30    1.20
   6   3  -9   48.10    1.80
   6   3  -9   47.60    1.70
   5   3  -9  147.79    4.70
   5   3  -9  142.79    4.60
   5   3  -9  146.59    4.70
   4   3  -9   25.00    1.40
   4   3  -9   25.20    1.30
   4   3  -9   25.20    1.40
   3   3  -9  479.45   14.30
   3   3  -9  492.05   14.40
   3   3  -9  469.55   14.30
   3   3  -9  482.35   14.30
   2   3  -9   40.00    1.80
   2   3  -9   42.10    1.90
   2   3  -9   39.70    1.90
   1   3  -9    0.80    0.60
   1   3  -9    1.10    0.60
   1   3  -9    0.40    0.80
   0   3  -9  894.91   25.80
   0   3  -9  879.31   25.80
  -1   3  -9  163.68    5.30
  -2   3  -9    0.20    0.60
   2  -3   9    1.10    0.70
  -3   3  -9  115.99    4.00
   3  -3   9  126.09    4.00
  -4   3  -9   43.20    1.80
   4  -3   9   44.90    1.90
  -5   3  -9    1.20    0.40
   5  -3   9    0.30    0.60
   6   2  -9   34.60    1.50
   6   2  -9   38.00    1.60
   6   2  -9   36.70    1.40
   5   2  -9   59.19    2.40
   5   2  -9   61.59    2.30
   5   2  -9   60.79    2.30
   4   2  -9   77.79    2.90
   4   2  -9   79.59    2.80
   4   2  -9   75.89    2.90
   3   2  -9  387.86   11.30
   3   2  -9  369.86   11.20
   3   2  -9  375.56   11.30
   3   2  -9  364.56   11.30
   2   2  -9 2048.40   59.39
   2   2  -9 2003.90   59.29
   2   2  -9 2103.39   59.29
   2   2  -9 2113.29   59.39
   1   2  -9  119.59    4.10
   1   2  -9  124.09    4.10
   1   2  -9  124.79    4.20
   0   2  -9  322.37   10.20
   0   2  -9  352.16   10.20
  -1   2  -9  376.96   11.40
  -2   2  -9   43.00    1.90
   2  -2   9   47.90    2.10
  -3   2  -9  158.88    5.20
   3  -2   9  161.98    5.10
  -4   2  -9  353.36   10.70
   4  -2   9  370.66   10.80
  -5   2  -9    3.50    0.50
   6   1  -9    0.00    0.50
   6   1  -9    0.10    0.40
  -6  -1   9    0.40    0.70
   5   1  -9   24.80    1.30
   5   1  -9   24.70    1.50
   5   1  -9   24.70    1.30
   4   1  -9   27.20    1.50
   4   1  -9   27.10    1.50
   4   1  -9   26.00    1.50
   3   1  -9    0.30    0.50
   3   1  -9    0.80    0.70
   3   1  -9    1.40    0.60
   2   1  -9  398.46   11.90
   2   1  -9  402.66   11.90
   2   1  -9  386.56   11.90
   1   1  -9 1705.13   48.50
   1   1  -9 1667.23   48.50
   0   1  -9   41.50    1.90
   0   1  -9   40.00    1.90
  -1   1  -9  116.19    4.00
  -2   1  -9  304.97    9.40
   2  -1   9  314.57    9.40
  -3   1  -9   10.60    0.90
   3  -1   9   10.50    1.20
  -4   1  -9   46.30    1.70
   4  -1   9   42.50    1.90
   6   0  -9   51.49    1.90
   6   0  -9   49.99    1.90
  -6   0   9   52.09    2.00
   5   0  -9   30.40    1.40
   5   0  -9   31.80    1.50
   5   0  -9   29.00    1.40
  -5   0   9   29.90    1.50
   4   0  -9   52.89    2.10
   4   0  -9   54.69    2.20
   4   0  -9   52.39    2.20
   3   0  -9   32.60    1.90
   3   0  -9   36.00    1.70
   3   0  -9   37.30    1.70
   2   0  -9    7.90    1.00
   1   0  -9  394.36   11.70
   1   0  -9  386.06   11.70
   0   0  -9  429.86   12.90
   0   0  -9  434.26   12.90
  -1   0  -9  366.96   11.00
  -2   0  -9  214.88    6.90
   2   0   9  231.18    7.00
  -3   0  -9    3.30    0.70
   3   0   9    2.50    0.80
  -4   0  -9   22.20    1.00
   6  -1  -9    5.80    0.70
   6  -1  -9    4.40    0.70
  -6   1   9    4.90    0.90
   5  -1  -9  318.37    9.70
   5  -1  -9  306.37    9.50
  -5   1   9  324.17    9.70
   4  -1  -9    1.70    0.60
   4  -1  -9    0.90    0.70
  -4   1   9    1.50    0.60
   3  -1  -9    1.40    0.50
   3  -1  -9    1.60    0.70
   2  -1  -9    0.50    0.60
   2  -1  -9    3.90    0.90
  -2   1   9    0.00    0.70
   1  -1  -9  120.29    4.10
   1  -1  -9  125.69    4.10
  -1   1   9  119.69    4.30
   0  -1  -9  210.28    6.60
   0  -1  -9  210.08    6.50
  -1  -1  -9   13.50    1.10
  -2  -1  -9    3.40    0.90
  -3  -1  -9  248.08    7.30
   3   1   9  242.18    7.50
   6  -2  -9    8.70    0.70
  -6   2   9    7.80    0.90
  -6   2   9   10.70    0.90
   5  -2  -9   53.39    2.00
   5  -2  -9   53.89    2.10
  -5   2   9   53.69    2.10
   4  -2  -9  188.58    6.00
   4  -2  -9  193.98    6.00
  -4   2   9  193.18    6.10
   3  -2  -9    1.20    0.50
   3  -2  -9    2.30    1.20
  -3   2   9    1.70    0.70
   2  -2  -9  452.05   13.60
   2  -2  -9  470.35   13.60
  -2   2   9  457.35   13.80
   1  -2  -9    7.50    0.90
   1  -2  -9    8.10    1.20
  -1   2   9    6.60    1.00
   0  -2  -9    0.30    0.40
  -1  -2  -9   25.40    1.50
  -1  -2  -9   25.50    1.30
  -2  -2  -9    1.10    0.40
  -3  -2  -9   26.20    1.10
   5  -3  -9  102.29    3.20
  -5   3   9   95.79    3.30
   4  -3  -9  138.09    4.40
  -4   3   9  137.09    4.50
   3  -3  -9   39.40    1.70
  -3   3   9   38.50    1.80
   2  -3  -9   11.30    1.10
  -2   3   9    9.60    1.30
   1  -3  -9  332.57   10.00
  -1   3   9  329.97   10.00
   0  -3  -9    3.90    0.70
  -1  -3  -9   11.60    0.90
  -2  -3  -9  120.29    3.70
   5  -4  -9    7.70    0.70
  -5   4   9    7.80    0.80
   4  -4  -9  311.37    9.30
  -4   4   9  315.17    9.40
   3  -4  -9  190.78    6.00
  -3   4   9  200.48    6.10
   2  -4  -9  100.29    3.40
  -2   4   9  104.39    3.50
   1  -4  -9  101.79    3.30
   0  -4  -9    4.10    0.70
  -1  -4  -9    0.20    0.40
   4  -5  -9   80.09    2.60
  -4   5   9   80.69    2.70
   3  -5  -9  122.49    3.80
  -3   5   9  117.39    4.20
   2  -5  -9   39.30    1.50
  -2   5   9   39.30    1.80
   1  -5  -9   70.29    2.30
   0  -5  -9   71.19    2.30
  -1  12 -10  240.38    7.10
  -2  12 -10  277.77    8.20
   1  11 -10    1.20    0.40
   1  11 -10    0.30    0.20
   0  11 -10   43.70    1.60
   0  11 -10   48.60    1.80
  -1  11 -10   26.40    1.20
  -1  11 -10   25.80    1.20
  -2  11 -10  286.87    8.50
  -3  11 -10   20.70    1.20
   2  10 -10    2.40    0.60
   2  10 -10    2.50    0.50
   1  10 -10   13.90    0.80
   1  10 -10   15.80    1.00
   0  10 -10   12.90    1.00
   0  10 -10   13.10    0.90
  -1  10 -10    1.10    0.50
  -1  10 -10    1.70    0.40
  -2  10 -10    0.80    0.50
  -3  10 -10    0.30    0.60
   3   9 -10   91.39    2.90
   3   9 -10   85.59    2.80
   2   9 -10   62.39    2.30
   2   9 -10   62.49    2.30
   1   9 -10   62.49    2.40
   1   9 -10   63.99    2.30
   0   9 -10   95.99    3.20
   0   9 -10   93.19    3.30
  -1   9 -10   89.59    3.20
  -1   9 -10   91.79    3.10
  -2   9 -10   31.30    1.60
  -3   9 -10    1.00    0.80
   3  -9  10    0.90    0.90
   4  -9  10   32.10    1.80
   3   8 -10   45.10    1.70
   3   8 -10   47.30    1.80
   2   8 -10  170.08    5.30
   2   8 -10  166.18    5.30
   0   8 -10   16.80    1.20
   0   8 -10   16.20    1.20
  -1   8 -10  200.98    6.10
  -1   8 -10  189.48    6.10
  -2   8 -10  431.66   12.90
   3  -8  10   33.20    1.90
   4  -8  10  104.99    3.60
   4   7 -10   83.99    2.80
   4   7 -10   87.59    2.80
   3   7 -10    4.30    1.00
   3   7 -10    2.60    0.50
   3   7 -10    3.20    0.60
   2   7 -10  312.07    9.40
   1   7 -10    7.00    0.90
   1   7 -10    5.90    1.20
   1   7 -10    4.30    0.90
   0   7 -10  102.39    3.60
   0   7 -10  105.49    3.60
   0   7 -10  104.69    3.60
  -1   7 -10  373.06   11.40
  -1   7 -10  383.76   11.30
  -1   7 -10  377.66   11.30
  -2   7 -10    8.80    1.10
  -3   7 -10   49.50    2.00
   3  -7  10   49.90    2.20
  -4   7 -10    7.70    1.00
   4  -7  10    4.70    1.00
   4   6 -10   39.50    1.70
   4   6 -10   37.30    1.60
   4   6 -10   40.60    1.50
   3   6 -10  182.88    5.70
   3   6 -10  179.78    5.60
   3   6 -10  175.68    5.60
   2   6 -10  326.67    9.90
   2   6 -10  338.97   10.10
   2   6 -10  325.27   10.00
   1   6 -10  298.17    9.20
   1   6 -10  303.47    9.20
   1   6 -10  300.47    9.20
   0   6 -10   58.19    2.30
   0   6 -10   57.59    2.40
   0   6 -10   58.09    2.30
  -1   6 -10    7.20    1.00
  -1   6 -10    4.60    0.90
  -2   6 -10  309.27    9.40
  -3   6 -10    5.90    0.90
   3  -6  10    4.10    0.80
  -4   6 -10  159.48    5.00
   4  -6  10  162.18    5.10
  -5   6 -10   26.90    1.20
   5   5 -10    5.30    0.70
   5   5 -10    5.50    0.80
   4   5 -10  372.46   10.70
   4   5 -10  349.57   10.70
   4   5 -10  359.46   10.80
   3   5 -10   19.90    1.30
   3   5 -10   20.90    1.20
   2   5 -10   43.80    1.90
   2   5 -10   43.80    1.90
   2   5 -10   42.40    1.90
   1   5 -10  469.25   14.00
   1   5 -10  467.05   14.10
   1   5 -10  482.15   14.10
   0   5 -10   14.40    1.10
   0   5 -10   13.60    1.20
   0   5 -10   10.00    1.60
  -1   5 -10   33.70    1.60
  -2   5 -10  145.09    4.70
   3  -5  10  108.69    3.70
  -4   5 -10    6.20    0.80
   4  -5  10    5.30    0.80
  -5   5 -10   49.90    1.80
   5   4 -10    9.20    0.80
   5   4 -10    8.10    0.70
   4   4 -10   98.69    3.30
   4   4 -10   90.69    3.20
   4   4 -10   94.79    3.30
   3   4 -10  524.95   15.90
   3   4 -10  550.14   16.00
   3   4 -10  543.15   15.90
   2   4 -10  511.35   15.40
   2   4 -10  523.35   15.50
   2   4 -10  525.35   15.40
   1   4 -10 1228.28   35.30
   1   4 -10 1227.98   35.30
   1   4 -10 1209.18   35.30
   0   4 -10   51.79    2.30
   0   4 -10   53.39    2.10
  -1   4 -10  122.49    4.10
  -2   4 -10  199.08    6.30
   3  -4  10  248.18    7.60
  -4   4 -10   32.80    1.50
   4  -4  10   34.40    1.80
  -5   4 -10    3.20    0.50
   5   3 -10   50.89    1.90
   5   3 -10   52.39    2.00
   4   3 -10    1.90    0.50
   4   3 -10    1.50    0.50
   3   3 -10   56.09    2.20
   3   3 -10   56.49    2.20
   3   3 -10   57.09    2.50
   3   3 -10   56.89    2.30
   2   3 -10  488.55   14.50
   2   3 -10  494.65   14.50
   2   3 -10  484.15   14.50
   1   3 -10   67.39    2.60
   1   3 -10   70.89    2.60
   0   3 -10  864.91   25.20
  -1   3 -10    5.50    0.80
  -3   3 -10  170.68    5.50
   3  -3  10  180.08    5.60
  -4   3 -10   58.59    2.10
   4  -3  10   55.09    2.30
   5   2 -10   32.00    1.50
   5   2 -10   36.60    1.70
   5   2 -10   33.50    1.50
   4   2 -10   88.59    3.20
   4   2 -10   90.09    3.10
   4   2 -10   89.89    3.10
   3   2 -10    5.00    1.10
   3   2 -10    2.00    0.60
   3   2 -10    1.80    0.50
   2   2 -10   11.80    1.30
   2   2 -10   11.90    1.10
   2   2 -10   11.10    1.30
   1   2 -10  121.59    4.00
   1   2 -10  112.49    4.00
   0   2 -10  259.47    8.10
   0   2 -10  263.17    8.00
  -1   2 -10  497.45   15.00
  -1   2 -10  513.15   14.90
  -2   2 -10   76.89    2.80
  -3   2 -10   69.89    2.60
   3  -2  10   79.39    3.00
  -4   2 -10   25.60    1.10
   5   1 -10   48.10    2.00
   5   1 -10   51.09    1.90
   5   1 -10   49.20    1.90
  -5  -1  10   49.60    2.10
   4   1 -10    5.60    1.00
   4   1 -10    5.10    0.80
   4   1 -10    4.30    1.00
   3   1 -10   51.29    2.10
   3   1 -10   49.20    2.00
   3   1 -10   50.19    2.20
   2   1 -10  146.69    4.70
   2   1 -10  143.59    4.70
   1   1 -10    3.20    0.70
   1   1 -10    4.90    1.00
   0   1 -10  111.99    3.80
   0   1 -10  114.39    3.90
  -1   1 -10   45.90    1.90
  -1   1 -10   45.00    1.90
  -2   1 -10   75.19    2.70
  -3   1 -10   10.20    0.80
  -4   1 -10   98.09    3.10
   5   0 -10    6.10    0.80
   5   0 -10    6.90    0.80
  -5   0  10    7.30    0.80
   4   0 -10   31.40    1.50
   4   0 -10   32.80    1.70
   4   0 -10   31.00    1.50
   3   0 -10  392.16   11.60
   3   0 -10  383.76   11.60
   2   0 -10   38.60    1.70
   2   0 -10   36.70    1.70
   1   0 -10  120.69    4.00
   1   0 -10  118.69    4.00
  -1   0  10  121.89    4.20
   0   0 -10   45.60    1.90
   0   0 -10   47.90    1.90
  -1   0 -10  130.89    4.30
  -1   0 -10  128.79    4.30
  -2   0 -10   17.10    1.10
  -2   0 -10   17.70    1.10
  -3   0 -10  237.38    7.40
  -3   0 -10  257.77    7.50
   5  -1 -10   96.39    3.60
   5  -1 -10  111.99    3.40
  -5   1  10  112.89    3.60
   4  -1 -10   66.09    2.40
   4  -1 -10   65.59    2.40
  -4   1  10   63.69    3.10
   3  -1 -10   79.19    2.80
   3  -1 -10   77.29    2.80
  -3   1  10   75.29    2.90
   2  -1 -10  266.77    7.90
   2  -1 -10  245.58    8.40
   1  -1 -10    4.40    0.80
  -1   1  10    6.30    1.60
   0  -1 -10   11.30    1.00
   0  -1 -10   13.30    1.10
  -1  -1 -10  113.19    3.80
  -1  -1 -10  117.39    3.70
  -2  -1 -10    8.60    0.80
  -2  -1 -10    8.10    1.20
  -3  -1 -10    6.30    0.70
   5  -2 -10  114.39    3.70
  -5   2  10  123.09    3.80
   4  -2 -10    0.80    0.50
  -4   2  10    0.90    0.40
   3  -2 -10    2.00    0.90
   3  -2 -10    1.50    0.50
  -3   2  10    1.40    0.50
   2  -2 -10  932.71   26.70
   2  -2 -10  937.21   26.60
  -2   2  10  889.81   26.70
   1  -2 -10    7.70    0.80
   1  -2 -10    7.40    1.70
   0  -2 -10    4.20    0.70
  -1  -2 -10   88.39    3.30
  -2  -2 -10   61.29    2.00
   4  -3 -10   16.50    0.90
  -4   3  10   16.20    1.00
   3  -3 -10   31.50    1.40
  -3   3  10   32.60    1.50
   2  -3 -10   10.80    0.90
  -2   3  10   10.80    1.20
   1  -3 -10  196.98    6.10
   0  -3 -10    2.40    0.50
  -1  -3 -10   32.10    1.30
   4  -4 -10   58.29    1.90
  -4   4  10   57.19    2.00
   3  -4 -10   49.70    2.00
  -3   4  10   57.69    2.00
   2  -4 -10   49.70    1.80
   0  11 -11   24.80    1.10
   0  11 -11   24.30    1.00
  -1  11 -11   13.50    0.90
  -2  11 -11    7.80    0.90
   1  10 -11    0.30    0.40
   1  10 -11    0.40    0.30
   0  10 -11   87.59    2.90
   0  10 -11   84.69    2.80
  -1  10 -11   36.90    1.60
  -1  10 -11   41.60    1.60
  -2  10 -11    3.10    0.80
   2   9 -11    3.10    0.60
   2   9 -11    3.50    0.50
   1   9 -11   36.40    1.60
   1   9 -11   37.20    1.50
   0   9 -11   85.59    3.00
   0   9 -11   86.09    2.90
  -1   9 -11   27.10    1.40
  -1   9 -11   27.20    1.40
  -2   9 -11    3.20    0.90
   3   8 -11   88.19    3.00
   3   8 -11   91.39    2.90
   2   8 -11    1.10    0.30
   2   8 -11    1.30    0.40
   1   8 -11   12.70    1.00
   1   8 -11   10.00    0.80
   0   8 -11   97.79    3.30
   0   8 -11   92.39    3.20
  -1   8 -11   36.50    1.80
   3   7 -11  154.98    5.20
   3   7 -11  178.78    5.40
   3   7 -11  166.38    5.10
   2   7 -11  544.15   16.00
   2   7 -11  557.14   16.00
   2   7 -11  532.95   15.90
   1   7 -11  171.28    5.50
   1   7 -11  170.98    5.40
   1   7 -11  172.78    5.40
   0   7 -11  189.08    6.10
   0   7 -11  189.98    6.00
   0   7 -11  196.88    6.00
  -1   7 -11   37.80    2.10
  -1   7 -11   36.80    1.70
  -2   7 -11    0.60    0.60
  -3   7 -11   16.70    1.10
  -4   7 -11   14.80    1.00
   4   6 -11   57.59    2.10
   4   6 -11   60.19    2.10
   3   6 -11    1.80    0.60
   3   6 -11    1.30    0.50
   3   6 -11    1.10    0.30
   2   6 -11  610.24   17.60
   2   6 -11  594.94   17.60
   2   6 -11  598.04   17.60
   1   6 -11  255.27    8.10
   1   6 -11  264.67    8.00
   1   6 -11  264.87    8.30
   0   6 -11  104.99    3.70
   0   6 -11  111.89    3.60
   0   6 -11  100.49    3.60
  -1   6 -11 1586.34   45.60
  -2   6 -11   -0.20    0.50
  -3   6 -11    0.80    0.50
  -4   6 -11   35.60    1.50
   4   5 -11    5.70    0.70
   4   5 -11    6.50    0.80
   3   5 -11   47.20    1.80
   3   5 -11   46.40    1.90
   3   5 -11   44.20    1.80
   2   5 -11   37.00    2.00
   2   5 -11   41.20    2.10
   1   5 -11  455.65   13.60
   1   5 -11  466.55   13.60
   1   5 -11  451.45   13.60
   0   5 -11    2.30    0.70
   0   5 -11    0.30    0.50
  -1   5 -11  107.79    3.60
  -2   5 -11  697.23   20.30
  -3   5 -11    1.80    0.50
  -4   5 -11   33.20    1.30
   5   4 -11   22.40    1.00
   5   4 -11   23.80    1.10
   4   4 -11  353.26   10.60
   4   4 -11  361.76   10.60
   3   4 -11   37.30    1.60
   3   4 -11   37.50    1.60
   3   4 -11   40.00    1.70
   2   4 -11    4.10    0.80
   2   4 -11    4.20    0.80
   1   4 -11  338.37   10.50
   1   4 -11  362.06   10.50
   0   4 -11  255.17    7.90
  -1   4 -11    1.90    0.70
  -2   4 -11  306.87    9.30
  -3   4 -11    0.50    0.40
  -4   4 -11   57.79    2.00
   5   3 -11   65.39    2.20
   5   3 -11   64.19    2.20
   4   3 -11   48.00    1.90
   4   3 -11   48.30    1.90
   3   3 -11    1.60    0.50
   3   3 -11    2.30    0.60
   2   3 -11    8.70    1.10
   2   3 -11    9.90    1.40
   1   3 -11  113.59    3.80
   0   3 -11   64.89    2.40
  -1   3 -11   82.09    2.90
  -2   3 -11    0.80    0.50
  -3   3 -11  109.29    3.50
  -4   3 -11   97.39    3.00
   5   2 -11   35.90    1.40
   5   2 -11   30.20    1.40
  -5  -2  11   35.10    1.40
   4   2 -11   64.99    2.40
   4   2 -11   63.59    2.30
   4   2 -11   64.79    2.40
   3   2 -11   22.00    1.50
   3   2 -11   22.90    1.60
   3   2 -11   19.40    1.20
   2   2 -11  209.28    6.60
   2   2 -11  213.58    6.60
   1   2 -11   14.60    1.00
   0   2 -11   21.00    1.50
   0   2 -11   21.70    1.20
  -1   2 -11    4.00    0.70
  -1   2 -11    3.30    0.80
  -2   2 -11   22.40    1.10
  -2   2 -11   21.10    1.40
  -3   2 -11   26.90    1.20
   5   1 -11  119.69    3.80
   5   1 -11  119.09    3.80
  -5  -1  11  125.09    3.80
   4   1 -11  179.58    5.40
   4   1 -11  175.58    5.40
   4   1 -11  174.48    5.40
  -4  -1  11  169.28    5.60
   3   1 -11   40.70    1.70
   3   1 -11   40.20    1.70
   2   1 -11    6.80    0.80
   2   1 -11    7.90    1.00
   1   1 -11   35.30    1.70
  -1  -1  11   33.00    2.10
   0   1 -11   28.10    1.50
   0   1 -11   25.40    1.30
  -1   1 -11   79.89    2.80
  -1   1 -11   83.19    2.80
  -2   1 -11  105.79    3.60
  -2   1 -11  104.99    3.40
  -3   1 -11    1.60    0.40
   5   0 -11   20.60    1.00
   5   0 -11   21.00    1.10
  -5   0  11   23.50    1.10
   4   0 -11  176.28    5.30
   4   0 -11  172.78    5.30
  -4   0  11  173.38    5.40
   3   0 -11  277.57    8.20
   3   0 -11  274.57    8.20
  -3   0  11  264.17    8.30
   2   0 -11    5.10    0.80
   2   0 -11    4.80    0.80
  -2   0  11    5.10    1.20
   1   0 -11    6.50    0.80
   1   0 -11    4.60    0.90
   0   0 -11  161.08    5.00
   0   0 -11  156.18    5.00
  -1   0 -11   10.40    0.80
  -1   0 -11   10.10    0.90
  -2   0 -11  101.09    3.20
  -2   0 -11   99.29    3.20
   4  -1 -11   74.79    2.50
   4  -1 -11   79.49    2.50
  -4   1  11   73.69    2.60
   3  -1 -11  113.79    3.80
   3  -1 -11  119.79    3.80
  -3   1  11  119.99    3.90
   2  -1 -11    8.80    0.80
   2  -1 -11    7.50    0.90
  -2   1  11    9.10    1.20
   1  -1 -11   57.49    2.20
   1  -1 -11   63.89    2.20
   0  -1 -11   27.60    1.30
   0  -1 -11   27.70    1.30
  -1  -1 -11   84.69    2.80
   4  -2 -11   90.49    2.90
  -4   2  11   91.69    3.00
   3  -2 -11   61.49    2.10
  -3   2  11   57.09    2.20
   2  -2 -11  132.29    4.10
  -2   2  11  127.39    4.20
   1  -2 -11  244.58    7.30
   0  -2 -11   97.79    3.10
   3  -3 -11   44.70    1.60
   2  -3 -11  158.48    4.80
   1  -3 -11    0.10    0.40
   0  10 -12  120.29    3.80
   0  10 -12  129.69    3.90
  -1  10 -12   33.10    1.50
   1   9 -12  259.17    7.90
   0   9 -12   23.30    1.20
   0   9 -12   18.30    1.20
  -1   9 -12    9.60    1.20
   2   8 -12  149.59    4.60
   2   8 -12  145.19    4.50
   1   8 -12   18.40    1.00
   1   8 -12   18.40    1.10
   0   8 -12  302.27    9.10
   0   8 -12  306.37    9.00
   3   7 -12    0.70    0.30
   3   7 -12    1.60    0.40
   2   7 -12  385.86   11.10
   2   7 -12  384.46   11.10
   2   7 -12  360.76   11.10
   1   7 -12    5.60    0.90
   1   7 -12    5.90    1.00
   1   7 -12    6.10    0.70
   0   7 -12  153.98    4.80
   0   7 -12  151.08    4.80
   0   7 -12  148.19    4.70
  -1   7 -12    7.20    0.90
  -2   7 -12   99.89    3.30
  -3   7 -12  160.18    4.90
   3   6 -12   38.30    1.40
   3   6 -12   38.40    1.60
   3   6 -12   40.20    1.60
   2   6 -12   73.19    2.50
   2   6 -12   74.09    2.50
   2   6 -12   71.89    2.60
   1   6 -12    5.50    0.80
   1   6 -12    6.60    1.20
   1   6 -12    5.20    0.80
   0   6 -12    6.50    0.80
  -1   6 -12  361.16   10.70
  -2   6 -12   55.49    2.00
  -3   6 -12  136.39    4.20
   4   5 -12  359.56   10.10
   4   5 -12  330.87   10.10
   3   5 -12    3.80    0.60
   3   5 -12    5.00    0.80
   2   5 -12    1.50    0.60
   2   5 -12    1.10    0.30
   2   5 -12    1.00    0.40
   1   5 -12    1.30    0.50
   0   5 -12   27.70    1.30
  -1   5 -12   27.50    1.30
  -2   5 -12    3.40    0.60
  -3   5 -12   14.90    0.80
   4   4 -12   35.10    1.30
   4   4 -12   33.30    1.40
   3   4 -12  442.76   13.30
   3   4 -12  461.85   13.30
   2   4 -12   26.70    1.30
   2   4 -12   31.40    2.50
   1   4 -12    0.70    0.50
   0   4 -12  290.67    8.80
  -1   4 -12  105.29    3.50
  -2   4 -12    4.80    0.60
  -3   4 -12   35.10    1.40
   4   3 -12   34.20    1.50
   4   3 -12   33.30    1.30
   3   3 -12  153.48    4.80
   2   3 -12    1.80    0.50
   1   3 -12   80.29    2.90
   0   3 -12   85.19    2.90
  -1   3 -12  495.35   14.50
  -2   3 -12   82.49    2.70
  -3   3 -12    0.30    0.30
   4   2 -12  172.88    5.10
  -4  -2  12  161.78    5.10
   3   2 -12    1.20    0.40
   2   2 -12  309.47    9.20
   2   2 -12  300.77    9.20
  -2  -2  12  313.67    9.30
   1   2 -12    5.30    0.90
   1   2 -12    5.70    0.70
   0   2 -12   14.90    1.60
   0   2 -12   15.90    1.00
  -1   2 -12  243.38    7.30
  -2   2 -12  274.27    8.10
   4   1 -12    6.60    0.60
  -4  -1  12    6.50    0.80
   3   1 -12   23.10    1.10
   3   1 -12   23.60    1.30
  -3  -1  12   20.00    1.20
   2   1 -12  229.78    7.00
   2   1 -12  237.38    7.00
  -2  -1  12  227.48    7.10
   1   1 -12  134.39    4.30
   1   1 -12  134.09    4.30
   0   1 -12    0.30    0.70
   0   1 -12    0.00    0.40
  -1   1 -12   29.60    1.40
  -1   1 -12   28.30    1.20
  -2   1 -12  134.89    4.10
  -4   0  12    1.50    0.40
   3   0 -12   -0.20    0.50
   3   0 -12   -0.40    0.50
  -3   0  12    0.40    0.50
   2   0 -12  127.19    4.10
   2   0 -12  132.59    4.10
  -2   0  12  131.59    4.20
   1   0 -12  195.58    5.90
   1   0 -12  192.98    5.90
   0   0 -12  103.09    3.30
   0   0 -12  101.09    3.20
  -1   0 -12   10.40    0.90
   3  -1 -12    1.20    0.50
  -3   1  12    0.60    0.50
   2  -1 -12   14.10    0.90
   1  -1 -12   95.29    3.00
   0  -1 -12   17.20    0.90
   2   7 -13   91.29    3.00
   1   7 -13   32.60    1.40
   0   7 -13   35.70    1.50
  -1   7 -13   16.20    1.00
  -2   7 -13    2.50    0.70
   2   6 -13   27.70    1.20
   1   6 -13  172.78    5.30
   0   6 -13  117.29    3.70
  -1   6 -13    0.90    0.40
  -2   6 -13   63.49    2.10
   3   5 -13   11.90    0.70
   2   5 -13    1.60    0.40
   1   5 -13   36.90    1.50
   0   5 -13   15.60    0.90
  -1   5 -13  176.48    5.40
  -2   5 -13   16.60    0.80
   3   4 -13   79.69    2.60
   2   4 -13    8.50    0.70
   1   4 -13   43.40    1.70
   0   4 -13  191.48    5.80
  -1   4 -13    0.30    0.30
  -2   4 -13   -0.20    0.30
   3   3 -13  112.29    3.60
  -3  -3  13  121.69    3.70
   2   3 -13    1.60    0.40
  -2  -3  13    1.00    0.70
   1   3 -13    3.20    0.70
   0   3 -13   54.79    1.90
  -1   3 -13    7.50    0.60
   3   2 -13  281.77    8.00
  -3  -2  13  261.87    8.00
   2   2 -13   44.20    1.60
  -2  -2  13   39.00    1.90
   1   2 -13    6.90    0.60
   0   2 -13   26.70    1.20
  -1   2 -13  107.89    3.30
   2   1 -13  184.88    5.50
   1   1 -13   -0.80    0.40
   0   1 -13   21.60    1.00
_computing_structure_solution     'SHELXT 2014/4 (Sheldrick, 2014)'
;
_shelx_hkl_checksum     99587
_shelx_res_file
;
    SKM134_0m_a.res created by SHELXL-2014/7
TITL SKM134_0m_a.res in P-1
CELL  1.54178   6.5537  10.5247  11.3403  113.682   92.969  106.610
ZERR    2.000   0.0003   0.0005   0.0005    0.001    0.002    0.002
LATT 1
SFAC C  H  N  S
UNIT 28  38  6  2
REM Old TITL SKM134_0m in P-1
REM SHELXT solution in P-1
REM R1 0.101,  Rweak 0.005,  Alpha 0.037,  Orientation as input
REM Formula found by SHELXT:  C14 N3 S
L.S. 5
BOND $H
FMAP 2
PLAN 5
ACTA 134
SIZE 0.164 0.202 0.307
EQIV $1 -x+2, -y, -z+1
HTAB N2 S1_$1
HTAB C10 S1_$1
CONF
TEMP -123
WGHT    0.034500    0.309900
FVAR       1.24885
S1    4    0.843732    0.044321    0.360007    11.00000    0.02791    0.03373 =
         0.02208    0.01400    0.00831    0.01730
N1    3    0.580956    0.181187    0.488091    11.00000    0.02443    0.02687 =
         0.02204    0.01427    0.00722    0.01311
AFIX   3
H1A   2    0.539254    0.225514    0.565246    11.00000   -1.20000
AFIX   0
N2    3    0.836911    0.157439    0.614041    11.00000    0.02288    0.02386 =
         0.02120    0.01312    0.00638    0.01126
AFIX   3
H2A   2    0.931837    0.110683    0.619364    11.00000   -1.20000
AFIX   0
N3    3    0.737400    0.219752    0.717306    11.00000    0.02765    0.02387 =
         0.02291    0.01348    0.00879    0.01233
C1    1    0.519933    0.305724    0.350571    11.00000    0.02340    0.02191 =
         0.01523    0.00787    0.00421    0.00885
C2    1    0.736148    0.390668    0.370437    11.00000    0.02283    0.02736 =
         0.02340    0.01228    0.00314    0.00840
AFIX  43
H2    2    0.847825    0.363992    0.400843    11.00000   -1.20000
AFIX   0
C3    1    0.789299    0.514131    0.346030    11.00000    0.02915    0.02673 =
         0.02817    0.01285    0.00714    0.00425
AFIX  43
H3    2    0.937098    0.571965    0.360296    11.00000   -1.20000
AFIX   0
C4    1    0.627076    0.553358    0.300823    11.00000    0.04249    0.02510 =
         0.02863    0.01607    0.01214    0.01321
AFIX  43
H4    2    0.663690    0.637330    0.283331    11.00000   -1.20000
AFIX   0
C5    1    0.411773    0.469636    0.281335    11.00000    0.03554    0.03081 =
         0.03041    0.01717    0.00755    0.01817
AFIX  43
H5    2    0.300446    0.496229    0.250435    11.00000   -1.20000
AFIX   0
C6    1    0.358178    0.346766    0.306886    11.00000    0.02406    0.02752 =
         0.02489    0.01263    0.00542    0.01128
AFIX  43
H6    2    0.210128    0.290445    0.294438    11.00000   -1.20000
AFIX   0
C7    1    0.458094    0.166274    0.369865    11.00000    0.01973    0.02415 =
         0.02527    0.01252    0.00064    0.00671
AFIX  23
H7A   2    0.301829    0.136444    0.373512    11.00000   -1.20000
H7B   2    0.480413    0.086678    0.292962    11.00000   -1.20000
AFIX   0
C8    1    0.744684    0.130929    0.492750    11.00000    0.01884    0.01768 =
         0.02314    0.01194    0.00449    0.00435
C9    1    0.821586    0.252621    0.834726    11.00000    0.02906    0.02136 =
         0.02342    0.01303    0.00699    0.01082
C10   1    1.025598    0.235187    0.882703    11.00000    0.02499    0.02578 =
         0.02089    0.01031    0.00430    0.00846
AFIX  23
H10A  2    1.129411    0.332945    0.943849    11.00000   -1.20000
H10B  2    1.094000    0.191907    0.807496    11.00000   -1.20000
AFIX   0
C11   1    0.973621    0.135077    0.952919    11.00000    0.03135    0.02960 =
         0.02409    0.01392    0.00467    0.01501
AFIX  23
H11A  2    0.889380    0.033217    0.888236    11.00000   -1.20000
H11B  2    1.110532    0.133899    0.992958    11.00000   -1.20000
AFIX   0
C12   1    0.843500    0.188554    1.059533    11.00000    0.03390    0.03333 =
         0.02247    0.01586    0.00671    0.01311
AFIX  23
H12A  2    0.803632    0.118173    1.098711    11.00000   -1.20000
H12B  2    0.934914    0.285291    1.129743    11.00000   -1.20000
AFIX   0
C13   1    0.638349    0.203121    1.005178    11.00000    0.02823    0.03659 =
         0.02159    0.01259    0.00860    0.01219
AFIX  23
H13A  2    0.561551    0.241715    1.077313    11.00000   -1.20000
H13B  2    0.540585    0.104952    0.940495    11.00000   -1.20000
AFIX   0
C14   1    0.693941    0.307232    0.939275    11.00000    0.03693    0.03613 =
         0.02504    0.01436    0.00989    0.02274
AFIX  23
H14A  2    0.558926    0.311059    0.899664    11.00000   -1.20000
H14B  2    0.780295    0.407888    1.005418    11.00000   -1.20000
AFIX   0
HKLF 4
REM  SKM134_0m_a.res in P-1
REM R1 =  0.0339 for    2403 Fo > 4sig(Fo)  and  0.0351 for all    2509 data
REM    163 parameters refined using      0 restraints
END
WGHT      0.0345      0.3099
REM Highest difference peak  0.234,  deepest hole -0.226,  1-sigma level  0.049
Q1    1   0.9231  0.2552  0.8610  11.00000  0.05    0.23
Q2    1   0.7671  0.2839  0.8804  11.00000  0.05    0.21
Q3    1   0.6288  0.3615  0.3792  11.00000  0.05    0.18
Q4    1   0.4424  0.3212  0.3213  11.00000  0.05    0.18
Q5    1   0.4941  0.2410  0.3577  11.00000  0.05    0.17
;
_shelx_res_checksum     16586
