# Supplementary material for: Crystal structure of 3-benzyl-1-[(cyclo­hexyl­idene)amino]­thio­urea
Source: Acta Crystallogr E Crystallogr Commun. 2015 Nov 14;71(Pt 12):o933–4. doi: 10.1107/S205698901502112X (PMC4719888; doi:10.1107/S205698901502112X)
Supplement: Supplementary file 2 [file e-71-0o933-Isup2.hkl]

data_I                                                                          
_shelx_title ' SKM134_0m_a.res in P-1'                                          
_shelx_refln_list_code          4                                               
_shelx_F_calc_maximum       83.47                                               
_exptl_crystal_F_000       280.00                                               
_reflns_d_resolution_high  0.8100                                               
                                                                                
loop_                                                                           
 _space_group_symop_operation_xyz                                               
 'x, y, z'                                                                      
 '-x, -y, -z'                                                                   
                                                                                
_cell_length_a     6.5537                                                       
_cell_length_b    10.5247                                                       
_cell_length_c    11.3403                                                       
_cell_angle_alpha 113.682                                                       
_cell_angle_beta   92.969                                                       
_cell_angle_gamma 106.610                                                       
                                                                                
_shelx_F_squared_multiplier     1.000                                           
                                                                                
loop_                                                                           
 _refln_index_h                                                                 
 _refln_index_k                                                                 
 _refln_index_l                                                                 
 _refln_F_squared_calc                                                          
 _refln_F_squared_meas                                                          
 _refln_F_squared_sigma                                                         
 _refln_observed_status                                                         
   1   0   0         73.85         71.55         2.24 o                         
   2   0   0        500.52        508.12        10.72 o                         
   3   0   0        429.96        431.41        12.44 o                         
   4   0   0         29.13         25.09         0.66 o                         
   5   0   0        121.57        125.52         2.29 o                         
   6   0   0        106.72        108.49         6.00 o                         
   7   0   0         78.87         71.59         1.68 o                         
  -7   1   0         92.30         96.07         2.15 o                         
  -6   1   0        251.96        245.54         5.67 o                         
  -5   1   0          5.21          5.25         0.40 o                         
  -4   1   0         24.91         26.23         0.69 o                         
  -3   1   0        257.48        252.15         7.37 o                         
  -1   1   0        942.17        779.29        23.47 o                         
   0   1   0        391.42        368.39        21.16 o                         
   2   1   0        243.88        255.62         8.34 o                         
   3   1   0       1037.55       1122.61        32.12 o                         
   4   1   0        252.03        239.07         4.11 o                         
   5   1   0          1.92          2.51         0.31 o                         
   6   1   0         14.68         15.53         0.64 o                         
   7   1   0         79.82         85.18         1.88 o                         
  -7   2   0          5.98          7.23         0.45 o                         
  -6   2   0         53.85         48.75         1.33 o                         
  -5   2   0        391.63        376.90         6.39 o                         
  -4   2   0          9.98          7.39         0.60 o                         
  -3   2   0        677.30        664.01        19.04 o                         
  -2   2   0        467.67        458.66         9.66 o                         
  -1   2   0       1214.01       1123.26        40.26 o                         
   0   2   0       1207.76       1087.64        24.82 o                         
   1   2   0       2551.26       2433.39        53.80 o                         
   2   2   0          1.07          7.12         0.58 o                         
   3   2   0          0.68         -0.26         0.32 o                         
   4   2   0        323.16        336.27         5.73 o                         
   5   2   0         62.73         55.22         1.16 o                         
   6   2   0         35.26         33.36         0.93 o                         
   7   2   0          0.17          0.38         0.26 o                         
  -8   3   0         37.90         41.38         1.00 o                         
  -7   3   0         21.21         21.99         0.74 o                         
  -6   3   0        189.70        187.89         4.08 o                         
  -5   3   0        176.03        170.93         3.04 o                         
  -4   3   0         34.05         35.90         1.35 o                         
  -3   3   0         16.19         27.70         1.09 o                         
  -2   3   0       1749.75       1700.71        51.93 o                         
  -1   3   0        136.88        146.66         4.14 o                         
   0   3   0       1385.43       1307.19        29.73 o                         
   1   3   0          0.84          1.35         0.32 o                         
   2   3   0        405.73        419.93        12.18 o                         
   3   3   0         30.91         31.03         0.78 o                         
   4   3   0         11.50         16.69         0.59 o                         
   5   3   0         72.58         67.87         1.36 o                         
   6   3   0         21.49         19.41         0.77 o                         
  -8   4   0         14.79         17.57         1.09 o                         
  -7   4   0         60.15         59.38         1.21 o                         
  -6   4   0        144.69        141.88         2.59 o                         
  -5   4   0        119.82        120.65         2.22 o                         
  -4   4   0          0.46          0.32         0.32 o                         
  -3   4   0        375.32        362.04        10.52 o                         
  -2   4   0        140.61        120.72         5.00 o                         
  -1   4   0          4.28          6.73         0.58 o                         
   0   4   0         37.93         41.22         1.41 o                         
   1   4   0         35.17         34.04         1.28 o                         
   2   4   0         24.06         17.95         0.90 o                         
   3   4   0          0.85          2.03         0.87 o                         
   4   4   0         74.08         72.75         1.47 o                         
   5   4   0         10.68          7.57         0.71 o                         
   6   4   0          0.02          0.83         0.38 o                         
  -7   5   0          0.08          0.28         0.27 o                         
  -6   5   0         45.20         46.65         1.09 o                         
  -5   5   0        404.76        409.96         7.00 o                         
  -4   5   0          0.65          1.90         0.35 o                         
  -3   5   0          2.37          5.31         0.49 o                         
  -2   5   0        336.08        291.13        11.03 o                         
  -1   5   0          4.03          1.47         0.26 o                         
   0   5   0         64.78         67.57         2.18 o                         
   1   5   0         35.91         37.18         1.41 o                         
   2   5   0         31.44         32.49         1.01 o                         
   3   5   0          0.05          1.17         0.32 o                         
   4   5   0         94.97         95.94         2.66 o                         
   5   5   0         44.37         42.63         1.54 o                         
  -7   6   0         19.34         18.53         0.96 o                         
  -6   6   0         15.72         15.38         0.75 o                         
  -5   6   0        238.83        244.84         5.24 o                         
  -4   6   0        117.00        118.77         2.22 o                         
  -3   6   0        101.96        106.86         2.00 o                         
  -2   6   0          4.97          2.70         0.45 o                         
  -1   6   0       1116.94       1163.90        40.87 o                         
   0   6   0        216.76        224.18         4.78 o                         
   1   6   0         59.18         57.15         1.49 o                         
   2   6   0         33.56         33.91         1.41 o                         
   3   6   0          2.89          3.93         0.61 o                         
   4   6   0        113.84        108.75         4.81 o                         
  -7   7   0         74.59         79.89         2.63 o                         
  -6   7   0         36.69         40.39         1.67 o                         
  -5   7   0        136.43        133.67         2.47 o                         
  -4   7   0        153.01        158.99         2.87 o                         
  -3   7   0         69.31         74.24         2.66 o                         
  -2   7   0         42.14         45.10         1.29 o                         
  -1   7   0         16.70         12.80         0.58 o                         
   0   7   0         10.51         11.29         0.67 o                         
   1   7   0          0.90          0.52         0.31 o                         
   2   7   0        191.51        200.61         6.16 o                         
   3   7   0         19.31         18.40         1.03 o                         
  -7   8   0         80.29         95.34         3.01 o                         
  -6   8   0         90.40         86.94         2.95 o                         
  -5   8   0        197.73        192.52         3.42 o                         
  -4   8   0        560.96        560.88         9.45 o                         
  -3   8   0          5.53          5.85         0.46 o                         
  -2   8   0        166.41        174.82         3.85 o                         
  -1   8   0         23.84         26.64         1.12 o                         
   0   8   0         41.14         41.04         1.28 o                         
   1   8   0        413.30        429.44         8.95 o                         
   2   8   0          2.50          2.69         0.64 o                         
   3   8   0         47.24         50.46         1.86 o                         
  -7   9   0        126.09        120.92         3.65 o                         
  -6   9   0         31.25         34.10         1.35 o                         
  -5   9   0          6.31          6.22         0.55 o                         
  -4   9   0         73.02         66.11         1.36 o                         
  -3   9   0        625.51        625.92        10.51 o                         
  -2   9   0        163.38        158.26         3.51 o                         
  -1   9   0         12.16         12.82         1.03 o                         
   0   9   0         33.77         36.67         1.04 o                         
   1   9   0          8.86          8.14         0.90 o                         
   2   9   0        126.18        127.97         3.98 o                         
  -6  10   0         47.91         39.04         1.41 o                         
  -5  10   0        167.74        170.82         3.67 o                         
  -4  10   0        132.79        133.09         5.14 o                         
  -3  10   0        100.61         98.16         1.84 o                         
  -2  10   0          0.67          0.38         0.32 o                         
  -1  10   0        157.51        150.15         4.68 o                         
   0  10   0         58.49         58.79         2.05 o                         
  -5  11   0          0.11          0.51         0.25 o                         
  -4  11   0        183.85        179.16         3.85 o                         
  -3  11   0         11.41         11.43         0.55 o                         
  -2  11   0        147.94        151.13         4.07 o                         
  -1  11   0        123.90        122.90         3.78 o                         
   2 -12   1        173.01        179.51         5.32 o                         
   3 -12   1         11.39         11.73         0.64 o                         
   4 -12   1         77.65         75.08         2.31 o                         
   0 -11   1         31.09         25.07         1.09 o                         
   1 -11   1          0.52          0.58         0.26 o                         
   2 -11   1        190.08        188.53         4.04 o                         
   3 -11   1        320.77        328.03         5.57 o                         
   4 -11   1          4.42          3.80         0.37 o                         
   5 -11   1         75.64         81.22         1.84 o                         
  -1 -10   1          1.06         -0.32         0.32 o                         
   0 -10   1          5.01          6.09         0.64 o                         
   1 -10   1         33.63         27.25         1.54 o                         
   2 -10   1         46.76         48.76         1.34 o                         
   3 -10   1        176.05        165.17         3.80 o                         
   4 -10   1        345.34        359.17         6.12 o                         
   5 -10   1         18.89         19.36         0.62 o                         
   6 -10   1        163.83        170.22         5.13 o                         
  -2  -9   1          0.31          1.03         0.45 o                         
  -1  -9   1          0.96          1.70         0.32 o                         
   0  -9   1         99.57         91.27         2.18 o                         
   1  -9   1          2.13          2.89         0.71 o                         
   2  -9   1          2.42          2.92         0.45 o                         
   3  -9   1          5.86          5.23         0.41 o                         
   4  -9   1         47.90         42.66         0.99 o                         
   5  -9   1          4.72          4.34         1.15 o                         
   6  -9   1          2.44          4.04         0.58 o                         
   7  -9   1        153.45        142.46         4.30 o                         
  -3  -8   1          8.25          8.59         0.90 o                         
  -2  -8   1         53.17         51.74         1.92 o                         
  -1  -8   1          0.13          0.26         0.32 o                         
   0  -8   1        172.08        173.99         5.16 o                         
   1  -8   1        100.19         91.90         2.15 o                         
   2  -8   1         49.65         45.55         1.27 o                         
   3  -8   1        335.28        342.58         5.87 o                         
   4  -8   1          5.42          5.28         0.60 o                         
   5  -8   1         11.25         10.92         0.61 o                         
   6  -8   1         31.08         30.97         1.35 o                         
   7  -8   1         13.19         14.94         0.77 o                         
  -4  -7   1          0.61          0.83         0.71 o                         
  -3  -7   1        107.48        116.68         3.78 o                         
  -2  -7   1         50.41         50.37         1.40 o                         
  -1  -7   1         46.57         45.56         1.76 o                         
   0  -7   1        171.63        164.13         5.22 o                         
   1  -7   1         20.95         15.78         0.57 o                         
   2  -7   1          0.90          6.16         0.90 o                         
   3  -7   1         18.30         18.47         0.59 o                         
   4  -7   1        133.89        132.55         3.33 o                         
   5  -7   1          2.25          1.14         0.32 o                         
   6  -7   1         86.76         85.53         2.04 o                         
   7  -7   1         23.48         25.58         1.09 o                         
  -4  -6   1         24.83         22.44         1.22 o                         
  -3  -6   1          8.44         10.26         0.90 o                         
  -2  -6   1        420.14        448.86         9.32 o                         
  -1  -6   1         63.12         59.09         3.24 o                         
   0  -6   1          0.43          0.41         0.51 o                         
   1  -6   1        442.78        472.77        13.72 o                         
   2  -6   1          1.73          3.40         2.63 o                         
   3  -6   1         38.16         30.28         0.80 o                         
   4  -6   1        444.07        444.17         7.53 o                         
   5  -6   1          2.66          2.85         0.47 o                         
   6  -6   1         99.02         95.19         2.22 o                         
   7  -6   1         53.52         58.47         2.05 o                         
  -5  -5   1         35.34         36.99         1.47 o                         
  -4  -5   1        101.67         97.71         2.27 o                         
  -3  -5   1        363.54        362.75         9.62 o                         
  -2  -5   1         34.69         36.86         1.41 o                         
  -1  -5   1        154.93        151.69         4.62 o                         
   0  -5   1         71.55         71.74         2.31 o                         
   1  -5   1        247.88        222.67         6.54 o                         
   2  -5   1         15.61         14.11         1.49 o                         
   3  -5   1         66.69         76.42         2.44 o                         
   4  -5   1         34.41         24.39         0.80 o                         
   5  -5   1         47.13         43.04         0.88 o                         
   6  -5   1         64.17         60.00         1.09 o                         
   7  -5   1         93.02         98.12         1.81 o                         
  -6  -4   1          3.50          5.19         0.58 o                         
  -5  -4   1        114.32        124.23         3.53 o                         
  -4  -4   1         35.36         31.53         0.82 o                         
  -3  -4   1        215.39        225.56         6.36 o                         
  -2  -4   1        737.19        766.85        22.06 o                         
  -1  -4   1          2.62          3.40         0.58 o                         
   0  -4   1       1737.20       1909.59        54.49 o                         
   1  -4   1         72.53         61.80         3.27 o                         
   2  -4   1         35.92         32.82         1.52 o                         
   3  -4   1        129.09        137.52         4.17 o                         
   4  -4   1        215.46        213.30         6.35 o                         
   5  -4   1        301.34        293.85         4.38 o                         
   6  -4   1         98.88         96.53         1.59 o                         
   7  -4   1        126.09        124.53         2.74 o                         
  -6  -3   1         20.67         16.25         0.61 o                         
  -5  -3   1         48.65         51.60         1.34 o                         
  -4  -3   1        299.13        308.18         7.51 o                         
  -3  -3   1          8.03          5.36         0.54 o                         
  -2  -3   1       1295.26       1386.24        39.62 o                         
  -1  -3   1       1410.62       1441.70        45.84 o                         
   1  -3   1        661.35        678.05        20.58 o                         
   2  -3   1         10.31         15.52         0.77 o                         
   3  -3   1        169.35        178.87         5.32 o                         
   4  -3   1         82.25         69.69         2.31 o                         
   5  -3   1         49.93         41.10         0.92 o                         
   6  -3   1        516.63        501.55         7.32 o                         
   7  -3   1        161.33        150.24         3.24 o                         
  -7  -2   1          0.65          0.29         0.20 o                         
  -6  -2   1         17.73         14.46         0.59 o                         
  -5  -2   1         73.15         58.91         1.47 o                         
  -4  -2   1        193.65        208.25         3.63 o                         
  -3  -2   1         38.29         38.91         1.41 o                         
  -2  -2   1          3.29          1.30         0.60 o                         
  -1  -2   1       6967.96       6411.24       191.18 o                         
   0  -2   1       2224.31       2120.39        66.10 o                         
   1  -2   1       1474.58       1367.71        42.31 o                         
   2  -2   1       1210.32       1161.21        24.37 o                         
   3  -2   1        658.43        709.34        20.33 o                         
   4  -2   1        167.29        187.83         4.89 o                         
   5  -2   1        371.40        360.49        10.38 o                         
   6  -2   1         63.94         56.94         1.18 o                         
   7  -2   1          0.64          1.22         0.27 o                         
  -7  -1   1         30.87         32.64         0.86 o                         
  -6  -1   1         10.12          9.37         0.52 o                         
  -5  -1   1          3.06          1.72         0.29 o                         
  -4  -1   1        148.87        152.14         6.09 o                         
  -3  -1   1          1.42          0.96         0.38 o                         
  -2  -1   1          9.69         14.06         0.75 o                         
  -1  -1   1        693.36        657.92        20.71 o                         
   0  -1   1        121.09        126.58         3.75 o                         
   1  -1   1       1023.44        896.54        19.38 o                         
   2  -1   1       1618.79       1529.02        44.75 o                         
   3  -1   1        182.79        189.84         5.58 o                         
   4  -1   1        101.68        116.45         2.11 o                         
   5  -1   1         43.88         45.68         1.00 o                         
   6  -1   1         51.53         48.13         1.06 o                         
   7  -1   1         96.99         92.32         2.06 o                         
  -7   0   1         37.59         37.39         0.97 o                         
  -6   0   1         17.99         18.59         0.70 o                         
  -5   0   1         31.21         28.86         0.78 o                         
  -4   0   1         15.16          9.11         0.65 o                         
  -2   0   1        100.48         97.28         2.29 o                         
  -1   0   1        890.43        761.64        16.62 o                         
   0   0   1       1020.84        915.18        20.36 o                         
   1   0   1        934.54        853.46        19.24 o                         
   2   0   1       1431.16       1444.12        42.28 o                         
   3   0   1        719.25        731.46        21.03 o                         
   4   0   1         10.98         10.88         0.44 o                         
   5   0   1         45.46         45.94         1.01 o                         
   6   0   1         19.52         14.98         0.53 o                         
   7   0   1          8.00          6.56         0.38 o                         
  -7   1   1        118.64        106.44         2.42 o                         
  -6   1   1         20.64         20.44         0.73 o                         
  -5   1   1        580.06        568.71        30.16 o                         
  -4   1   1        102.26         94.96         1.78 o                         
  -2   1   1          0.19          1.29         0.23 o                         
  -1   1   1        553.36        500.75        35.84 o                         
   0   1   1          5.04          5.58         0.41 o                         
   1   1   1        752.86        746.38        16.96 o                         
   2   1   1         22.56         27.38         1.03 o                         
   3   1   1        847.77        969.06        27.76 o                         
   4   1   1         65.32         65.63         1.29 o                         
   5   1   1        140.11        140.31         3.11 o                         
   6   1   1          7.79          8.35         0.43 o                         
   7   1   1          0.94          0.72         0.25 o                         
  -8   2   1         14.07         14.04         0.45 o                         
  -7   2   1         89.74         85.84         1.97 o                         
  -6   2   1        187.23        188.91         4.10 o                         
  -5   2   1          0.06          0.58         0.31 o                         
  -4   2   1        426.91        379.59         7.55 o                         
  -2   2   1          0.10         -0.18         0.18 o                         
  -1   2   1       2123.33       2001.25        44.06 o                         
   0   2   1        787.67        762.91        16.93 o                         
   1   2   1          3.81          3.62         0.78 o                         
   2   2   1        395.11        431.35        12.44 o                         
   3   2   1          1.16          2.21         0.39 o                         
   4   2   1         53.45         53.87         1.36 o                         
   5   2   1         65.57         60.60         1.25 o                         
   6   2   1         77.29         76.43         1.77 o                         
  -8   3   1         51.09         52.27         1.20 o                         
  -7   3   1         99.22        100.03         1.85 o                         
  -6   3   1         86.17         81.71         1.97 o                         
  -5   3   1        237.21        238.59         5.42 o                         
  -4   3   1        116.71        114.06         2.54 o                         
  -3   3   1         15.83         27.06         1.09 o                         
  -2   3   1        118.02        127.49         3.72 o                         
  -1   3   1        343.92        345.76         8.16 o                         
   0   3   1        498.33        525.76        15.48 o                         
   1   3   1       1047.79       1160.18        33.14 o                         
   2   3   1         39.36         39.11         1.41 o                         
   3   3   1        180.18        187.51         3.38 o                         
   4   3   1          0.20          0.76         0.25 o                         
   5   3   1         44.25         37.96         0.92 o                         
   6   3   1        139.61        140.73         4.23 o                         
  -8   4   1          4.51          4.04         0.58 o                         
  -7   4   1          5.74          8.23         0.43 o                         
  -6   4   1        272.68        272.67         5.78 o                         
  -5   4   1         54.33         47.76         6.22 o                         
  -4   4   1          6.53          8.10         0.57 o                         
  -3   4   1         92.59         85.21         2.69 o                         
  -2   4   1         46.62         39.75         1.41 o                         
  -1   4   1         79.08         74.95         2.37 o                         
   0   4   1        190.50        181.24         5.39 o                         
   1   4   1        222.81        250.23         7.37 o                         
   2   4   1         10.85         17.66         0.69 o                         
   3   4   1        129.23        125.59         3.43 o                         
   4   4   1         79.70         77.74         1.54 o                         
   5   4   1          0.35          0.39         0.27 o                         
   6   4   1         19.89         22.63         0.90 o                         
  -7   5   1         64.91         65.64         1.56 o                         
  -6   5   1         24.27         23.08         0.76 o                         
  -5   5   1          1.30          3.01         0.64 o                         
  -4   5   1         71.23         66.94         1.38 o                         
  -3   5   1        135.56        128.91         2.86 o                         
  -2   5   1         41.04         36.73         1.35 o                         
  -1   5   1        148.93        144.58         4.36 o                         
   0   5   1          3.48          9.30         0.64 o                         
   1   5   1         11.95          9.47         0.53 o                         
   2   5   1         29.52         32.00         0.99 o                         
   3   5   1         32.73         33.08         1.00 o                         
   4   5   1         33.91         34.93         1.02 o                         
   5   5   1          0.31          0.58         0.45 o                         
  -7   6   1          5.02          6.46         0.52 o                         
  -6   6   1        155.19        156.57         4.55 o                         
  -5   6   1        168.43        171.55         3.10 o                         
  -4   6   1        166.30        181.44         3.31 o                         
  -3   6   1        641.62        663.79        13.65 o                         
  -2   6   1          4.91          5.12         0.53 o                         
  -1   6   1         39.69         42.13         1.96 o                         
   0   6   1        358.57        379.80         7.91 o                         
   1   6   1        108.37         96.79         2.29 o                         
   2   6   1         16.15         15.45         1.15 o                         
   3   6   1          1.71          3.32         0.83 o                         
   4   6   1         22.41         26.06         1.25 o                         
  -7   7   1         36.36         39.88         1.54 o                         
  -6   7   1         83.49         79.76         2.76 o                         
  -5   7   1        199.99        202.23         4.42 o                         
  -4   7   1        147.28        147.23         2.69 o                         
  -3   7   1        409.15        435.87         9.11 o                         
  -2   7   1        240.25        221.20        10.86 o                         
  -1   7   1          9.77          9.30         0.71 o                         
   0   7   1        205.98        206.13         4.47 o                         
   1   7   1          2.48          3.25         0.45 o                         
   2   7   1        297.97        318.19         9.49 o                         
   3   7   1         10.32         10.58         0.83 o                         
  -7   8   1          2.37          2.63         0.45 o                         
  -6   8   1          4.01          4.49         0.64 o                         
  -5   8   1         87.39         84.69         4.23 o                         
  -4   8   1        439.14        477.51         9.41 o                         
  -3   8   1         40.83         43.78         1.29 o                         
  -2   8   1        552.42        581.43        19.88 o                         
  -1   8   1        146.23        133.16         3.04 o                         
   0   8   1         22.70         20.60         0.80 o                         
   1   8   1        162.10        151.81         9.74 o                         
   2   8   1         47.06         47.12         1.80 o                         
   3   8   1          2.38          1.47         0.51 o                         
  -6   9   1          0.11          0.19         0.26 o                         
  -5   9   1         28.24         29.99         0.93 o                         
  -4   9   1         23.79         23.72         0.86 o                         
  -3   9   1        296.46        310.82         5.37 o                         
  -2   9   1        124.04        119.38         3.91 o                         
  -1   9   1        264.46        259.78         7.82 o                         
   0   9   1         93.62         90.52         2.11 o                         
   2   9   1          7.63         10.52         0.83 o                         
  -6  10   1          5.09          5.58         0.51 o                         
  -5  10   1         22.07         22.30         1.09 o                         
  -4  10   1         38.17         41.21         1.47 o                         
  -3  10   1          0.01          0.02         0.55 o                         
  -1  10   1          0.23          0.45         0.32 o                         
  -4  11   1         46.59         46.29         1.54 o                         
  -3  11   1         14.62         15.52         0.77 o                         
  -2  11   1         16.09         16.29         0.77 o                         
  -1  11   1          9.15         11.48         0.71 o                         
   1 -12   2          2.49          4.17         0.45 o                         
   2 -12   2         98.60        100.71         2.44 o                         
   3 -12   2          1.29          0.82         0.22 o                         
   4 -12   2          3.47          2.66         0.40 o                         
   0 -11   2          0.36         -0.13         0.26 o                         
   1 -11   2         32.45         29.88         1.22 o                         
   2 -11   2         39.13         42.69         0.94 o                         
   3 -11   2         22.57         23.92         0.64 o                         
   4 -11   2         38.95         42.70         0.93 o                         
   5 -11   2          7.52          8.98         0.64 o                         
  -1 -10   2        155.35        142.78         4.36 o                         
   0 -10   2          3.07          1.73         0.38 o                         
   1 -10   2         38.97         33.86         4.36 o                         
   2 -10   2         57.18         54.17         1.41 o                         
   3 -10   2         94.35         92.73         1.76 o                         
   4 -10   2        397.48        422.67         7.53 o                         
   5 -10   2         90.70         90.52         2.08 o                         
   6 -10   2         30.95         35.58         1.35 o                         
  -2  -9   2         27.06         28.02         1.28 o                         
  -1  -9   2        121.97        113.59         2.61 o                         
   0  -9   2         90.09         90.72         2.18 o                         
   1  -9   2         28.10         26.66         0.93 o                         
   2  -9   2        107.29         99.05         2.31 o                         
   3  -9   2         11.21          9.81         0.46 o                         
   4  -9   2         36.80         37.59         0.91 o                         
   5  -9   2        331.01        340.21         8.98 o                         
   6  -9   2         16.43         19.18         0.74 o                         
   7  -9   2          8.69          8.27         0.58 o                         
  -3  -8   2          1.54          1.41         0.51 o                         
  -2  -8   2         94.81         93.65         2.17 o                         
  -1  -8   2          4.53          3.72         0.71 o                         
   0  -8   2        167.00        160.19         2.90 o                         
   1  -8   2         45.21         41.51         0.97 o                         
   2  -8   2          4.25          3.27         0.71 o                         
   3  -8   2        684.87        692.05        11.60 o                         
   4  -8   2          4.45          4.05         0.56 o                         
   5  -8   2        158.49        151.97         3.35 o                         
   6  -8   2          6.02          8.39         0.58 o                         
   7  -8   2          8.58          8.72         0.64 o                         
  -3  -7   2        203.56        202.08         6.16 o                         
  -2  -7   2        621.44        638.34        13.10 o                         
  -1  -7   2        245.16        245.62         5.24 o                         
   0  -7   2         17.28         24.49         0.72 o                         
   1  -7   2         17.95         17.40         1.58 o                         
   2  -7   2         78.08         67.76         1.68 o                         
   3  -7   2         11.79          7.91         0.61 o                         
   4  -7   2        103.79        101.55         1.95 o                         
   5  -7   2          0.29          0.34         0.25 o                         
   6  -7   2        172.86        166.78         3.65 o                         
   7  -7   2          2.17          0.58         0.38 o                         
  -4  -6   2        103.18        126.04         4.55 o                         
  -2  -6   2          4.95          4.44         0.50 o                         
  -1  -6   2        849.77        847.40        21.48 o                         
   0  -6   2         17.76         17.65         1.44 o                         
   1  -6   2         75.90         91.81         2.89 o                         
   2  -6   2        164.56        169.32         7.89 o                         
   3  -6   2         14.80          8.78         0.77 o                         
   4  -6   2         29.26         26.73         1.22 o                         
   5  -6   2         39.04         34.24         1.04 o                         
   6  -6   2        151.79        157.68         3.47 o                         
   7  -6   2          0.51          1.47         0.51 o                         
  -5  -5   2          7.25          6.86         0.83 o                         
  -4  -5   2         15.92         17.11         0.79 o                         
  -3  -5   2        229.23        230.93         6.92 o                         
  -2  -5   2         74.52         69.40         2.28 o                         
  -1  -5   2       2458.92       2696.51        77.00 o                         
   0  -5   2         26.68         17.38         0.83 o                         
   1  -5   2        347.95        333.51         9.68 o                         
   2  -5   2        709.54        794.29        17.73 o                         
   3  -5   2        175.55        171.88         5.13 o                         
   4  -5   2          0.35          1.77         0.34 o                         
   5  -5   2         23.78         22.51         0.63 o                         
   6  -5   2        216.88        207.19         3.14 o                         
   7  -5   2         12.16         10.09         1.09 o                         
  -6  -4   2         68.25         79.73         1.79 o                         
  -5  -4   2        105.76        101.87         3.27 o                         
  -4  -4   2          0.22          0.03         0.30 o                         
  -3  -4   2         65.40         60.67         1.27 o                         
  -2  -4   2       1209.89       1298.54        37.12 o                         
  -1  -4   2         96.31         90.85         2.82 o                         
   0  -4   2       4572.74       4869.66       213.88 o                         
   1  -4   2        426.00        435.16        10.06 o                         
   2  -4   2         71.00         65.59         2.05 o                         
   3  -4   2       2202.13       2412.68        68.99 o                         
   4  -4   2         90.69         86.28         1.66 o                         
   5  -4   2         51.56         44.82         0.92 o                         
   6  -4   2         51.43         51.89         0.98 o                         
   7  -4   2        211.97        211.42         4.47 o                         
  -6  -3   2        102.05         92.18         2.09 o                         
  -5  -3   2          0.57          0.63         0.29 o                         
  -4  -3   2          3.68          3.97         0.44 o                         
  -3  -3   2         74.44         68.79         2.31 o                         
  -2  -3   2        325.82        323.70         9.43 o                         
  -1  -3   2       1273.17       1272.92        27.40 o                         
   0  -3   2       1013.00        942.77        30.14 o                         
   1  -3   2       2323.32       2076.73        64.43 o                         
   2  -3   2         73.25         71.36         2.95 o                         
   3  -3   2        165.12        147.20         4.42 o                         
   4  -3   2        569.24        614.09        10.25 o                         
   5  -3   2         13.23         12.81         1.03 o                         
   6  -3   2         46.97         44.35         0.97 o                         
   7  -3   2        159.12        165.67         4.74 o                         
  -7  -2   2          0.79          0.67         0.26 o                         
  -6  -2   2          3.46          4.54         0.43 o                         
  -5  -2   2         86.34         69.97         1.70 o                         
  -4  -2   2          5.02          3.69         0.50 o                         
  -3  -2   2         15.61          5.96         0.83 o                         
  -2  -2   2         30.24         31.63         1.49 o                         
  -1  -2   2       1895.06       1771.49        56.23 o                         
   0  -2   2        672.89        653.99        14.84 o                         
   1  -2   2        779.50        760.83        17.48 o                         
   2  -2   2       3352.91       3158.23        66.73 o                         
   3  -2   2        100.24        107.96         3.27 o                         
   4  -2   2        732.37        699.02        14.28 o                         
   5  -2   2         86.33         83.12         1.59 o                         
   6  -2   2          6.82          6.40         0.40 o                         
   7  -2   2         54.27         55.97         1.86 o                         
  -7  -1   2          0.38         -0.06         0.22 o                         
  -6  -1   2         32.22         32.96         0.95 o                         
  -5  -1   2         55.69         52.49         1.16 o                         
  -4  -1   2        225.73        234.79         5.20 o                         
  -3  -1   2        918.14       1034.01        21.74 o                         
  -2  -1   2        355.67        387.24        12.05 o                         
  -1  -1   2        207.65        202.41         4.69 o                         
   0  -1   2         13.13         14.28         0.66 o                         
   1  -1   2        625.35        610.54        19.81 o                         
   2  -1   2          9.02          9.06         0.59 o                         
   3  -1   2        296.98        346.66        10.07 o                         
   4  -1   2         37.40         38.27         0.91 o                         
   5  -1   2        486.87        500.28         8.44 o                         
   6  -1   2         80.97         82.88         1.62 o                         
   7  -1   2         13.31         11.65         0.47 o                         
  -7   0   2         21.02         22.37         0.70 o                         
  -6   0   2         12.20         10.82         0.58 o                         
  -5   0   2         58.92         55.41         1.43 o                         
  -4   0   2         34.12         28.69         1.05 o                         
  -3   0   2         30.69         34.57         1.16 o                         
  -2   0   2        539.48        562.77        14.49 o                         
  -1   0   2       1487.40       1459.49        32.46 o                         
   0   0   2         34.18         28.39         1.06 o                         
   1   0   2        238.83        237.47         5.53 o                         
   2   0   2         32.52         26.61         0.96 o                         
   3   0   2        185.01        214.71         6.35 o                         
   4   0   2         74.36         70.90         1.38 o                         
   5   0   2         42.32         39.24         1.06 o                         
   6   0   2          0.84          0.86         0.45 o                         
   7   0   2          3.10          3.50         0.55 o                         
  -7   1   2          5.86          5.11         0.38 o                         
  -6   1   2         21.47         18.94         1.22 o                         
  -5   1   2         13.17         11.64         0.82 o                         
  -4   1   2          2.69          6.27         0.74 o                         
  -3   1   2         49.88         53.66         1.99 o                         
  -2   1   2       2943.49       2755.10        59.16 o                         
  -1   1   2       3236.43       2856.21        62.34 o                         
   0   1   2       6083.70       4923.21       152.07 o                         
   1   1   2         26.73         26.25         1.76 o                         
   2   1   2        207.92        197.25         5.28 o                         
   3   1   2        122.47        113.48         2.51 o                         
   4   1   2         67.59         71.93         1.41 o                         
   5   1   2        153.96        150.80         2.71 o                         
   6   1   2         18.75         18.56         0.56 o                         
  -8   2   2         11.49         11.41         0.64 o                         
  -7   2   2         13.63         14.51         0.50 o                         
  -6   2   2          1.78          2.77         0.45 o                         
  -5   2   2        327.47        334.34        16.13 o                         
  -4   2   2         56.55         59.49         1.25 o                         
  -3   2   2         25.48         27.81         1.18 o                         
  -2   2   2        781.76        787.34        16.87 o                         
  -1   2   2       2431.29       2203.69        48.75 o                         
   0   2   2        936.02        910.50        19.70 o                         
   1   2   2         79.28         66.81         2.12 o                         
   2   2   2         48.57         35.32         1.28 o                         
   3   2   2         17.59         20.70         0.62 o                         
   4   2   2         96.33        101.43         1.90 o                         
   5   2   2         69.62         67.81         1.36 o                         
   6   2   2          0.33          0.75         0.25 o                         
  -8   3   2         36.96         37.03         1.15 o                         
  -7   3   2        312.17        309.24         5.27 o                         
  -6   3   2        354.71        353.95         7.44 o                         
  -5   3   2        466.10        481.64         9.97 o                         
  -4   3   2        231.07        234.06         4.06 o                         
  -3   3   2         10.04         14.11         1.86 o                         
  -2   3   2          1.92          1.55         0.68 o                         
  -1   3   2        243.31        244.59         9.04 o                         
   0   3   2         91.44        108.93         3.33 o                         
   1   3   2         89.44        132.84         4.04 o                         
   2   3   2        651.20        697.44        14.24 o                         
   3   3   2        158.16        151.95         4.25 o                         
   4   3   2         58.03         55.44         1.17 o                         
   5   3   2          9.47         12.51         0.55 o                         
   6   3   2         45.35         43.66         1.47 o                         
  -8   4   2          3.06          2.95         0.51 o                         
  -7   4   2         34.20         36.74         0.84 o                         
  -6   4   2        481.81        480.27         9.93 o                         
  -5   4   2        548.15        532.07        15.52 o                         
  -4   4   2       2560.20       2706.97        54.65 o                         
  -3   4   2         13.65         17.63         0.96 o                         
  -2   4   2          2.62          2.24         0.38 o                         
  -1   4   2        520.83        558.16        16.09 o                         
   0   4   2        104.75        100.53         3.14 o                         
   1   4   2        301.48        326.78         9.55 o                         
   2   4   2        119.96        125.81         2.89 o                         
   3   4   2        399.50        404.01         8.39 o                         
   4   4   2         11.95          8.95         0.90 o                         
   5   4   2         67.95         70.93         1.65 o                         
  -7   5   2         24.48         25.92         0.79 o                         
  -6   5   2        231.35        222.97         4.78 o                         
  -5   5   2        160.65        157.34         3.91 o                         
  -4   5   2        421.05        407.29         8.48 o                         
  -3   5   2       1077.91       1130.10        22.98 o                         
  -2   5   2         30.06         28.17         0.88 o                         
  -1   5   2        413.40        409.21        12.24 o                         
   0   5   2        204.94        216.81         4.62 o                         
   1   5   2         24.97         27.38         0.88 o                         
   2   5   2         10.36          9.73         0.58 o                         
   3   5   2        120.40        128.49         3.06 o                         
   4   5   2        191.80        192.30         4.10 o                         
  -7   6   2         38.20         38.63         1.31 o                         
  -6   6   2         60.96         60.66         1.52 o                         
  -5   6   2        498.78        501.42         8.51 o                         
  -4   6   2          4.47          5.09         0.54 o                         
  -3   6   2        476.17        479.66         9.78 o                         
  -2   6   2        174.95        165.41         2.97 o                         
  -1   6   2        186.79        193.92         4.17 o                         
   0   6   2        328.18        329.56         7.28 o                         
   1   6   2         80.18         84.90         3.24 o                         
   2   6   2         50.15         47.63         1.27 o                         
   3   6   2          0.41          0.32         0.34 o                         
   4   6   2         99.37        101.29         3.21 o                         
  -7   7   2         47.05         44.81         1.60 o                         
  -6   7   2         10.10          9.49         0.77 o                         
  -5   7   2          0.98          3.14         0.83 o                         
  -4   7   2        174.56        175.26         3.90 o                         
  -3   7   2        115.17        116.10         2.76 o                         
  -2   7   2          8.32          9.23         0.96 o                         
  -1   7   2        149.15        151.74         3.38 o                         
   0   7   2        125.49        120.34         2.89 o                         
   2   7   2          0.02          0.26         0.32 o                         
   3   7   2          1.93          3.98         0.64 o                         
  -7   8   2          0.80          0.64         0.26 o                         
  -6   8   2         58.24         59.37         2.05 o                         
  -5   8   2         29.81         27.83         1.35 o                         
  -4   8   2          7.20          7.79         0.59 o                         
  -3   8   2         38.83         38.50         0.95 o                         
  -2   8   2         25.96         30.14         1.54 o                         
  -1   8   2          9.05          8.33         0.96 o                         
   0   8   2         57.18         56.63         1.52 o                         
   1   8   2          0.55          0.83         0.51 o                         
   2   8   2          0.17          0.32         0.38 o                         
  -6   9   2         26.76         25.26         1.03 o                         
  -5   9   2          2.82          3.63         0.45 o                         
  -4   9   2         23.84         22.67         0.79 o                         
  -3   9   2          0.26          0.38         0.31 o                         
  -2   9   2         21.66         20.90         1.54 o                         
  -1   9   2         20.33         14.68         0.90 o                         
   0   9   2          6.46          5.37         0.51 o                         
   1   9   2        171.84        177.91         5.39 o                         
  -5  10   2        191.85        194.00         5.71 o                         
  -4  10   2         99.65         99.37         3.14 o                         
  -3  10   2          0.55          0.58         0.32 o                         
  -2  10   2        105.38        101.68         2.27 o                         
  -1  10   2          4.90          5.07         0.64 o                         
  -3  11   2         36.82         35.96         1.22 o                         
   0 -12   3         12.16         10.64         0.51 o                         
   1 -12   3          0.89          0.82         0.20 o                         
   2 -12   3          7.07          6.80         0.45 o                         
   3 -12   3         58.43         72.61         2.86 o                         
   4 -12   3         91.29        102.55         4.68 o                         
   5 -12   3          3.72          3.72         0.45 o                         
  -1 -11   3         45.20         42.50         1.41 o                         
   0 -11   3         13.11         13.85         0.77 o                         
   1 -11   3         46.44         44.01         1.20 o                         
   2 -11   3          0.01         -0.09         0.20 o                         
   3 -11   3         46.93         50.11         1.06 o                         
   4 -11   3         22.02         23.70         0.67 o                         
   5 -11   3          1.62          1.12         0.25 o                         
   6 -11   3          0.09          0.26         0.26 o                         
  -1 -10   3          1.67          1.47         0.32 o                         
   0 -10   3          5.93          6.60         0.64 o                         
   1 -10   3         48.63         47.49         1.29 o                         
   2 -10   3         49.71         49.91         1.22 o                         
   3 -10   3         60.03         58.07         1.22 o                         
   4 -10   3        196.27        191.28         4.15 o                         
   5 -10   3          2.63          3.33         0.58 o                         
   6 -10   3         35.88         37.05         1.35 o                         
  -2  -9   3         28.01         26.99         1.15 o                         
  -1  -9   3        173.59        166.76         3.65 o                         
   0  -9   3        141.03        129.05         7.31 o                         
   1  -9   3         21.03         21.52         0.96 o                         
   2  -9   3        107.78        105.66         2.45 o                         
   3  -9   3         56.01         56.17         1.20 o                         
   4  -9   3          0.80          1.52         0.26 o                         
   5  -9   3          1.88          2.42         0.41 o                         
   6  -9   3         14.83         12.96         0.58 o                         
   7  -9   3         62.64         60.52         1.92 o                         
  -2  -8   3        309.85        299.69         6.28 o                         
  -1  -8   3         13.91         13.79         0.58 o                         
   0  -8   3         75.98         78.40         2.68 o                         
   1  -8   3        175.61        178.94         3.90 o                         
   2  -8   3         39.09         34.15         1.06 o                         
   3  -8   3          0.49          1.24         0.34 o                         
   4  -8   3        203.94        189.87         3.39 o                         
   5  -8   3        420.15        391.90        11.38 o                         
   6  -8   3        111.87         96.00         2.20 o                         
   7  -8   3         23.21         25.90         1.09 o                         
  -3  -7   3         36.18         34.23         1.60 o                         
  -2  -7   3       1237.55       1275.02        25.88 o                         
  -1  -7   3        546.17        539.16        11.11 o                         
   0  -7   3          7.23          6.54         0.44 o                         
   1  -7   3        306.67        297.70         6.26 o                         
   2  -7   3          4.42          4.11         0.49 o                         
   3  -7   3          5.97          3.77         0.37 o                         
   4  -7   3         59.48         51.41         2.95 o                         
   5  -7   3        406.34        393.70         8.21 o                         
   6  -7   3        185.78        165.82         3.65 o                         
   7  -7   3         72.54         61.80         2.31 o                         
  -3  -6   3        258.12        256.15         5.44 o                         
  -2  -6   3         15.83         13.55         0.58 o                         
  -1  -6   3       1257.34       1338.91        22.16 o                         
   0  -6   3       1342.38       1546.39        44.24 o                         
   1  -6   3        516.40        545.14        19.11 o                         
   2  -6   3        694.91        696.13        23.21 o                         
   3  -6   3         17.83         16.33         0.66 o                         
   4  -6   3          9.33         13.39         0.62 o                         
   5  -6   3         69.77         69.42         1.72 o                         
   6  -6   3        245.84        235.50         4.13 o                         
   7  -6   3         16.77         15.84         1.15 o                         
  -5  -5   3          6.84          7.16         1.44 o                         
  -4  -5   3        163.59        167.52         3.65 o                         
  -3  -5   3         20.70         22.34         0.73 o                         
  -2  -5   3        468.40        468.23        14.64 o                         
  -1  -5   3        127.37        123.10         3.78 o                         
   0  -5   3        116.38        105.66         3.27 o                         
   1  -5   3        300.89        353.59         9.00 o                         
   2  -5   3        777.21        836.41        23.98 o                         
   3  -5   3        117.06        108.60         3.40 o                         
   4  -5   3          0.54          0.43         0.34 o                         
   5  -5   3          5.88          6.95         0.63 o                         
   6  -5   3        153.99        150.77         2.35 o                         
   7  -5   3          9.02          5.83         0.96 o                         
  -6  -4   3         30.03         29.17         0.84 o                         
  -5  -4   3          5.17          4.00         0.87 o                         
  -4  -4   3        141.57        131.99         2.97 o                         
  -3  -4   3         68.36         60.58         1.12 o                         
  -2  -4   3        114.27        113.22         3.53 o                         
  -1  -4   3         17.40         14.03         1.38 o                         
   0  -4   3        107.46        113.22         5.32 o                         
   1  -4   3         64.43         66.55         3.46 o                         
   2  -4   3          4.29         18.15         0.77 o                         
   3  -4   3        591.71        652.09        18.79 o                         
   4  -4   3         55.98         60.19         1.12 o                         
   5  -4   3         71.46         77.87         1.52 o                         
   6  -4   3         80.89         90.13         1.71 o                         
   7  -4   3          9.45          9.55         0.86 o                         
  -6  -3   3          0.96          0.35         0.67 o                         
  -5  -3   3         34.77         32.59         0.97 o                         
  -4  -3   3         75.47         82.62         1.63 o                         
  -3  -3   3         76.90         79.69         2.69 o                         
  -2  -3   3         32.11         34.02         1.99 o                         
  -1  -3   3          4.51          4.30         1.47 o                         
   0  -3   3        106.94        106.42         4.74 o                         
   1  -3   3          7.21          5.73         0.69 o                         
   2  -3   3        550.27        609.19        17.50 o                         
   3  -3   3         15.86         30.33         1.15 o                         
   4  -3   3          6.65          6.36         0.42 o                         
   5  -3   3          0.15          0.32         0.23 o                         
   6  -3   3         84.77         85.10         1.64 o                         
   7  -3   3         32.07         33.48         0.80 o                         
  -7  -2   3         53.50         63.85         1.49 o                         
  -6  -2   3        151.90        138.99         3.06 o                         
  -5  -2   3          4.27          4.46         0.43 o                         
  -4  -2   3         37.45         41.22         1.04 o                         
  -3  -2   3         93.84         78.92         3.10 o                         
  -2  -2   3          1.74          3.53         0.96 o                         
  -1  -2   3        172.30        178.93         5.80 o                         
   0  -2   3       1301.91       1271.27        29.19 o                         
   1  -2   3          8.41          8.04         0.68 o                         
   2  -2   3        668.37        698.57        20.07 o                         
   3  -2   3        700.52        726.72        20.90 o                         
   4  -2   3        444.51        448.08         7.55 o                         
   5  -2   3        560.66        558.77         9.39 o                         
   6  -2   3         61.80         56.22         1.16 o                         
   7  -2   3         28.35         30.62         0.86 o                         
  -7  -1   3         88.04         84.49         1.90 o                         
  -6  -1   3         55.74         60.03         1.47 o                         
  -5  -1   3          0.12          0.01         0.29 o                         
  -4  -1   3          0.50          0.73         0.32 o                         
  -3  -1   3        963.30       1076.19        23.02 o                         
  -2  -1   3          3.84          3.12         0.61 o                         
  -1  -1   3        249.17        240.70         5.76 o                         
   0  -1   3         32.67         33.76         2.98 o                         
   1  -1   3         82.25         71.75         2.27 o                         
   2  -1   3        109.73        109.50         3.33 o                         
   3  -1   3        623.17        642.28        18.47 o                         
   4  -1   3        261.85        275.00         4.73 o                         
   5  -1   3         82.72         82.54         1.66 o                         
   6  -1   3         44.18         43.85         1.67 o                         
   7  -1   3         25.74         29.82         1.09 o                         
  -7   0   3         11.64          9.87         0.45 o                         
  -6   0   3        183.71        178.30         3.19 o                         
  -5   0   3          0.21          0.10         0.29 o                         
  -4   0   3         10.87         10.25         0.48 o                         
  -3   0   3         72.10         67.19         3.14 o                         
  -2   0   3        529.20        546.20        11.97 o                         
  -1   0   3       1159.31       1170.11        26.88 o                         
   0   0   3       5873.70       5534.15       149.09 o                         
   1   0   3        183.17        156.02         6.86 o                         
   2   0   3         10.03          8.40         0.51 o                         
   3   0   3        191.30        173.19         3.89 o                         
   4   0   3        193.19        197.22         3.45 o                         
   5   0   3          1.63          1.92         0.27 o                         
   6   0   3        115.02        116.97         2.43 o                         
   7   0   3          8.19          9.87         0.51 o                         
  -7   1   3          4.54          5.66         0.38 o                         
  -6   1   3        463.93        453.98        13.34 o                         
  -5   1   3        177.39        192.78         3.42 o                         
  -4   1   3        310.93        339.03         5.77 o                         
  -3   1   3          6.16         11.64         1.04 o                         
  -2   1   3          4.19          2.98         0.66 o                         
  -1   1   3        992.06       1021.05        28.88 o                         
   0   1   3         73.00         88.66         2.88 o                         
   1   1   3       1216.78       1324.82        37.82 o                         
   2   1   3        721.06        769.99        22.12 o                         
   3   1   3         92.68         91.83         1.73 o                         
   4   1   3         18.91         19.37         0.60 o                         
   5   1   3         48.13         47.32         1.02 o                         
   6   1   3        108.01        106.90         2.38 o                         
  -7   2   3          8.87          7.76         1.22 o                         
  -6   2   3          0.66          1.59         0.31 o                         
  -5   2   3       1615.94       1730.60        28.62 o                         
  -4   2   3         11.75         10.81         0.58 o                         
  -3   2   3        525.08        537.99        15.64 o                         
  -2   2   3        165.13        168.66         5.26 o                         
  -1   2   3        171.24        173.94         4.94 o                         
   0   2   3        231.94        239.07         6.46 o                         
   1   2   3       1038.96       1071.57        30.65 o                         
   2   2   3        155.06        145.98         3.15 o                         
   4   2   3         43.47         42.16         1.20 o                         
   5   2   3         47.54         50.62         1.13 o                         
   6   2   3         20.20         20.84         0.83 o                         
  -7   3   3         49.71         49.30         1.22 o                         
  -6   3   3          0.86          1.45         0.67 o                         
  -5   3   3         82.03         77.50         1.88 o                         
  -4   3   3        316.51        301.11         4.48 o                         
  -3   3   3        104.51        114.44         5.77 o                         
  -2   3   3        914.10        977.82        21.72 o                         
  -1   3   3        146.54        150.92         4.55 o                         
   0   3   3          6.50          6.99         0.58 o                         
   1   3   3         10.42         17.18         0.83 o                         
   2   3   3        492.35        526.52        13.27 o                         
   3   3   3          0.32          0.88         0.38 o                         
   4   3   3         87.99         88.61         2.09 o                         
   5   3   3        100.26         95.65         2.15 o                         
  -7   4   3         98.43        102.07         2.33 o                         
  -6   4   3          7.53          7.60         0.58 o                         
  -5   4   3         33.16         32.33         0.86 o                         
  -4   4   3        445.34        487.91        10.09 o                         
  -3   4   3        121.73        120.27         3.01 o                         
  -2   4   3        508.38        517.23        10.63 o                         
  -1   4   3        948.34        947.20        27.19 o                         
   0   4   3         20.86         21.93         0.96 o                         
   1   4   3          0.44          1.56         0.28 o                         
   2   4   3         23.17         29.57         0.91 o                         
   3   4   3        120.17        118.51         2.67 o                         
   4   4   3         90.15         92.35         2.11 o                         
   5   4   3          0.96          1.54         0.27 o                         
  -7   5   3          3.52          4.08         0.41 o                         
  -6   5   3          1.04          1.05         0.29 o                         
  -5   5   3          0.42          0.32         0.32 o                         
  -4   5   3          5.55          4.76         0.87 o                         
  -3   5   3         73.75         82.86         1.99 o                         
  -2   5   3         61.46         55.73         1.17 o                         
  -1   5   3        331.79        333.52         6.98 o                         
   0   5   3         44.74         41.57         1.19 o                         
   1   5   3        117.07        114.46         2.61 o                         
   2   5   3          0.35          0.55         0.35 o                         
   3   5   3          3.05          2.48         0.43 o                         
   4   5   3         20.23         18.98         0.68 o                         
  -7   6   3         35.09         32.79         0.91 o                         
  -6   6   3         18.10         15.15         0.58 o                         
  -5   6   3        173.52        176.76         3.16 o                         
  -4   6   3        102.87         97.65         1.89 o                         
  -3   6   3          6.35          6.10         0.65 o                         
  -2   6   3         12.18         16.08         0.60 o                         
  -1   6   3        308.62        293.51         5.43 o                         
   0   6   3         24.94         21.81         1.31 o                         
   1   6   3        115.28        128.16         4.10 o                         
   2   6   3         84.19         87.71         2.95 o                         
   3   6   3          5.91          5.71         0.58 o                         
  -7   7   3         24.88         25.58         1.09 o                         
  -6   7   3          0.20          0.20         0.32 o                         
  -5   7   3         66.41         69.53         1.88 o                         
  -4   7   3        122.08        120.24         2.25 o                         
  -3   7   3        135.21        134.21         2.16 o                         
  -2   7   3         75.21         71.69         3.27 o                         
  -1   7   3          0.47          1.11         0.43 o                         
   0   7   3         67.09         70.41         1.42 o                         
   1   7   3         52.75         48.15         1.80 o                         
   2   7   3        160.06        176.76         5.45 o                         
   3   7   3          0.39          0.38         0.38 o                         
  -6   8   3        106.18        110.86         2.45 o                         
  -5   8   3         26.15         25.27         0.82 o                         
  -4   8   3         39.22         39.88         1.67 o                         
  -3   8   3        112.20        109.50         3.65 o                         
  -2   8   3          0.23          0.06         0.38 o                         
  -1   8   3         34.59         34.23         1.41 o                         
   0   8   3        166.08        167.79         3.65 o                         
   1   8   3         48.96         48.47         1.80 o                         
   2   8   3          0.97          1.28         0.38 o                         
  -5   9   3          7.13          6.94         0.49 o                         
  -4   9   3          1.84          1.92         0.51 o                         
  -3   9   3         54.93         51.99         1.86 o                         
  -2   9   3         12.35         12.57         0.83 o                         
  -1   9   3          0.13          0.19         0.38 o                         
  -4  10   3        252.03        230.23         6.92 o                         
  -3  10   3          1.26          0.77         0.26 o                         
   0 -12   4          0.17         -0.19         0.19 o                         
   1 -12   4         34.70         32.08         0.88 o                         
   2 -12   4          1.12          2.79         0.33 o                         
   3 -12   4         88.97         91.78         1.68 o                         
   4 -12   4          8.34          8.35         0.79 o                         
   5 -12   4         15.61         16.09         0.71 o                         
  -1 -11   4          3.35          1.60         0.35 o                         
   0 -11   4         28.86         29.67         0.88 o                         
   1 -11   4          3.54          5.31         0.66 o                         
   2 -11   4          8.06          7.72         0.40 o                         
   3 -11   4         52.80         52.50         1.10 o                         
   4 -11   4         13.92         14.50         0.50 o                         
   5 -11   4        198.17        202.54         4.28 o                         
   6 -11   4          2.80          1.99         0.45 o                         
  -2 -10   4          1.34          3.01         0.51 o                         
  -1 -10   4         91.70         80.72         2.63 o                         
   0 -10   4         13.93         17.31         0.96 o                         
   1 -10   4          4.92          5.50         0.67 o                         
   2 -10   4         15.06         14.85         0.54 o                         
   3 -10   4         23.78         21.78         0.64 o                         
   4 -10   4        349.39        342.52        10.09 o                         
   5 -10   4         18.99         17.43         0.63 o                         
   6 -10   4        114.33        106.87         2.36 o                         
  -2  -9   4         86.00         81.75         2.63 o                         
  -1  -9   4          2.32          1.07         0.28 o                         
   0  -9   4        401.60        393.33         8.21 o                         
   1  -9   4          5.46          3.62         0.50 o                         
   2  -9   4        434.45        441.35         7.49 o                         
   3  -9   4          0.94          0.78         0.23 o                         
   4  -9   4        264.72        262.09        12.64 o                         
   5  -9   4        100.34         91.49         4.39 o                         
   6  -9   4         34.99         37.36         1.02 o                         
  -3  -8   4         18.33         16.41         0.90 o                         
  -2  -8   4        209.30        211.79         3.72 o                         
  -1  -8   4         35.27         30.87         0.81 o                         
   0  -8   4         23.96         25.51         0.88 o                         
   1  -8   4        430.55        406.61         8.98 o                         
   2  -8   4         45.48         39.00         1.14 o                         
   3  -8   4        940.75        943.84        19.25 o                         
   4  -8   4          2.18          1.35         0.51 o                         
   5  -8   4        196.69        181.53         3.97 o                         
   6  -8   4         27.53         30.11         0.91 o                         
  -3  -7   4         34.04         37.82         1.54 o                         
  -2  -7   4         16.54         17.31         1.12 o                         
  -1  -7   4         34.96         32.40         0.81 o                         
   0  -7   4         10.90          9.25         0.74 o                         
   1  -7   4        523.66        519.28        10.70 o                         
   2  -7   4         78.03         77.79         1.52 o                         
   3  -7   4          7.34          8.57         0.60 o                         
   4  -7   4         17.30         21.94         0.77 o                         
   5  -7   4         66.29         65.73         1.63 o                         
   6  -7   4          8.60          9.81         0.57 o                         
  -3  -6   4        445.23        448.32         9.29 o                         
  -2  -6   4        541.36        556.62         9.34 o                         
  -1  -6   4         27.69         28.55         1.61 o                         
   0  -6   4        275.21        319.70        36.54 o                         
   1  -6   4        237.92        242.86        10.39 o                         
   2  -6   4        839.39        788.46        22.76 o                         
   3  -6   4          9.22          8.05         0.80 o                         
   4  -6   4        244.27        233.37         7.12 o                         
   5  -6   4          0.54          0.68         0.31 o                         
   6  -6   4          8.25          9.49         0.71 o                         
   7  -6   4         23.52         25.07         1.22 o                         
  -5  -5   4         86.97         88.99         2.95 o                         
  -4  -5   4         33.76         32.21         1.06 o                         
  -3  -5   4        247.31        246.30         4.28 o                         
  -2  -5   4         17.30         14.68         0.66 o                         
  -1  -5   4        316.01        324.22         9.49 o                         
   0  -5   4         38.53         33.27         3.01 o                         
   1  -5   4        251.30        277.61        10.58 o                         
   2  -5   4         58.65         56.42         1.86 o                         
   3  -5   4         18.38         13.21         0.71 o                         
   4  -5   4        178.29        178.89         3.17 o                         
   5  -5   4         41.01         33.57         0.86 o                         
   6  -5   4         17.27         19.68         0.75 o                         
   7  -5   4         29.59         27.19         1.22 o                         
  -6  -4   4         16.02         14.76         1.12 o                         
  -5  -4   4          3.30          3.75         0.50 o                         
  -4  -4   4         95.56         92.99         1.79 o                         
  -3  -4   4         53.96         56.08         1.21 o                         
  -2  -4   4         52.05         45.58         3.85 o                         
  -1  -4   4       2348.85       2598.60        79.44 o                         
   0  -4   4          1.90          3.27         1.22 o                         
   1  -4   4        113.19         89.63         2.76 o                         
   2  -4   4         33.39         26.48         1.03 o                         
   3  -4   4        383.73        452.95        13.14 o                         
   4  -4   4        208.36        216.96         6.60 o                         
   5  -4   4         46.30         40.36         0.94 o                         
   6  -4   4         10.33          8.23         0.61 o                         
   7  -4   4         46.90         50.25         1.29 o                         
  -7  -3   4          0.84          0.51         0.38 o                         
  -6  -3   4         17.67         15.00         0.59 o                         
  -5  -3   4         27.25         26.13         0.73 o                         
  -4  -3   4         76.35         79.68         1.99 o                         
  -3  -3   4         51.34         46.57         1.04 o                         
  -2  -3   4         92.34         80.53         4.42 o                         
  -1  -3   4         19.25         16.05         1.26 o                         
   0  -3   4       1134.91       1182.18        25.85 o                         
   1  -3   4        397.73        404.53         9.48 o                         
   2  -3   4          7.60          3.01         0.38 o                         
   3  -3   4        144.32        155.80         4.68 o                         
   4  -3   4          0.37          0.48         0.21 o                         
   5  -3   4          3.98          4.29         0.44 o                         
   6  -3   4         15.08         12.51         0.59 o                         
  -7  -2   4          9.13         11.57         0.45 o                         
  -6  -2   4          2.61          4.83         0.39 o                         
  -5  -2   4        179.08        167.48         2.99 o                         
  -4  -2   4          1.52          1.89         0.37 o                         
  -3  -2   4          9.52         11.48         1.22 o                         
  -2  -2   4        146.32        134.89         6.03 o                         
  -1  -2   4         30.73         23.10         1.40 o                         
   0  -2   4        134.36        143.18         4.03 o                         
   1  -2   4          5.69          4.31         0.72 o                         
   2  -2   4       1464.26       1577.74        45.01 o                         
   3  -2   4        102.02        121.65         3.11 o                         
   4  -2   4          6.89          6.66         0.41 o                         
   5  -2   4        408.41        441.53         7.48 o                         
   6  -2   4         10.84          8.80         0.41 o                         
   7  -2   4          5.38          5.83         0.51 o                         
  -7  -1   4        167.36        161.61         3.42 o                         
  -6  -1   4          4.07          2.77         0.38 o                         
  -5  -1   4        385.18        396.37         6.76 o                         
  -4  -1   4        346.04        365.63         5.87 o                         
  -3  -1   4          7.97         15.07         2.18 o                         
  -2  -1   4        834.07        940.85        20.40 o                         
  -1  -1   4        207.52        226.33         5.80 o                         
   0  -1   4         49.41         48.51         1.97 o                         
   1  -1   4         46.27         57.03         3.30 o                         
   2  -1   4        568.68        560.73        16.16 o                         
   3  -1   4          4.54          6.78         0.66 o                         
   4  -1   4          3.91          3.95         0.43 o                         
   5  -1   4        311.60        315.28         5.42 o                         
   6  -1   4         81.99         82.53         1.57 o                         
   7  -1   4         14.66         14.23         0.64 o                         
  -7   0   4         93.76         93.82         2.09 o                         
  -6   0   4        335.66        332.26         5.69 o                         
  -5   0   4        158.17        152.62         2.75 o                         
  -4   0   4        269.27        243.75         3.65 o                         
  -3   0   4       1191.47       1262.98        27.11 o                         
  -2   0   4        722.93        878.47        19.18 o                         
  -1   0   4       1382.64       1404.83        30.86 o                         
   0   0   4        741.12        789.28        17.39 o                         
   1   0   4        430.86        453.79        13.08 o                         
   2   0   4        438.17        457.76        13.21 o                         
   3   0   4        813.73        854.02        14.22 o                         
   4   0   4        151.80        155.88         2.80 o                         
   5   0   4         65.79         64.05         1.35 o                         
   6   0   4        170.68        183.37         4.81 o                         
  -7   1   4          7.91          7.86         0.41 o                         
  -6   1   4        344.20        326.40         5.61 o                         
  -5   1   4         85.67         85.48         1.77 o                         
  -4   1   4        614.27        643.05        13.31 o                         
  -3   1   4        903.99       1038.30        31.93 o                         
  -2   1   4        194.52        207.30         7.09 o                         
  -1   1   4        129.56        138.18         4.26 o                         
   0   1   4        259.30        236.86         6.46 o                         
   1   1   4          5.32          5.51         0.51 o                         
   2   1   4        183.48        220.26         4.65 o                         
   3   1   4        878.16        944.33        25.38 o                         
   4   1   4        461.08        490.83        10.16 o                         
   5   1   4          1.76          1.13         0.26 o                         
   6   1   4        164.67        175.08         3.69 o                         
  -7   2   4          1.52          1.50         0.26 o                         
  -6   2   4         27.23         25.38         0.84 o                         
  -5   2   4        277.05        272.06         5.36 o                         
  -4   2   4         45.25         41.08         0.94 o                         
  -3   2   4        557.53        533.16        15.45 o                         
  -2   2   4       3897.00       3961.79        85.94 o                         
  -1   2   4        786.43        753.36        35.07 o                         
   0   2   4        147.86        123.93         3.78 o                         
   1   2   4         40.85         53.47         1.80 o                         
   2   2   4          2.47          1.78         0.35 o                         
   3   2   4         50.34         46.76         1.03 o                         
   4   2   4        291.03        287.52         6.05 o                         
   5   2   4        118.43        115.22         3.49 o                         
   6   2   4          7.53          6.41         0.45 o                         
  -7   3   4         60.31         60.71         2.05 o                         
  -6   3   4         31.70         32.27         0.97 o                         
  -5   3   4        165.26        165.16         2.96 o                         
  -4   3   4         22.06         21.25         0.59 o                         
  -3   3   4          0.99          3.93         0.55 o                         
  -2   3   4         71.43         61.16         2.37 o                         
  -1   3   4        828.17        909.50        26.10 o                         
   0   3   4        311.77        329.35         9.62 o                         
   1   3   4        182.10        177.15         3.79 o                         
   2   3   4         22.32         26.93         1.15 o                         
   3   3   4          4.18          3.95         0.45 o                         
   4   3   4          2.98          3.89         0.45 o                         
   5   3   4         95.38         88.08         1.97 o                         
  -7   4   4          6.11          5.25         0.43 o                         
  -6   4   4        228.64        242.85         4.22 o                         
  -5   4   4         56.11         52.77         1.67 o                         
  -4   4   4         57.82         52.05         1.40 o                         
  -3   4   4         87.80         81.25         2.24 o                         
  -2   4   4         13.91         18.28         0.78 o                         
  -1   4   4          2.00          3.23         0.96 o                         
   0   4   4        145.47        159.41         4.93 o                         
   1   4   4        200.85        203.97         4.38 o                         
   2   4   4          1.01          2.19         0.99 o                         
   3   4   4          1.32          1.10         0.29 o                         
   4   4   4          6.35          6.56         0.96 o                         
  -7   5   4        132.69        128.45         2.76 o                         
  -6   5   4         48.07         48.96         1.28 o                         
  -5   5   4          2.58          2.27         0.37 o                         
  -4   5   4        288.15        271.42         5.76 o                         
  -3   5   4        119.66        129.47         6.96 o                         
  -2   5   4          9.20          5.93         0.87 o                         
  -1   5   4         52.57         53.91         1.16 o                         
   0   5   4          1.25          1.22         0.38 o                         
   1   5   4        244.51        249.59         7.50 o                         
   2   5   4          2.45          3.08         0.64 o                         
   3   5   4          2.73          3.72         0.64 o                         
   4   5   4         22.39         22.31         1.03 o                         
  -7   6   4         22.58         22.60         1.12 o                         
  -6   6   4        148.09        150.43         2.66 o                         
  -5   6   4         37.73         42.01         0.96 o                         
  -4   6   4          7.72          8.07         0.52 o                         
  -3   6   4          8.99          9.45         0.56 o                         
  -2   6   4        155.69        154.10         3.62 o                         
  -1   6   4         54.70         52.21         1.13 o                         
   0   6   4         38.72         34.84         1.10 o                         
   1   6   4         83.09         72.58         2.50 o                         
   2   6   4          6.67          6.73         0.64 o                         
   3   6   4         39.65         37.57         1.41 o                         
  -6   7   4         20.87         20.18         0.70 o                         
  -5   7   4         32.23         32.70         0.81 o                         
  -4   7   4          0.67          0.55         0.33 o                         
  -3   7   4         30.93         30.91         0.97 o                         
  -2   7   4        109.92        113.72         2.60 o                         
  -1   7   4         75.04         73.23         1.46 o                         
   0   7   4         11.64         10.99         0.58 o                         
   1   7   4          2.36          3.54         0.90 o                         
   2   7   4        184.31        177.46         5.32 o                         
  -6   8   4          8.75          8.03         0.49 o                         
  -5   8   4        187.66        193.00         4.10 o                         
  -4   8   4         20.07         19.30         1.03 o                         
  -3   8   4          0.50          0.06         0.32 o                         
  -2   8   4        213.48        214.27         6.54 o                         
  -1   8   4         56.73         56.80         2.05 o                         
   0   8   4          1.45          1.22         0.45 o                         
   1   8   4         74.39         78.54         2.56 o                         
  -5   9   4        124.85        125.21         3.78 o                         
  -4   9   4         20.26         22.44         0.96 o                         
  -3   9   4         37.27         38.40         1.73 o                         
  -2   9   4          1.11          2.05         0.51 o                         
  -1   9   4        117.63        111.11         3.40 o                         
   0 -12   5         62.65         53.60         1.73 o                         
   1 -12   5         29.88         30.16         0.70 o                         
   2 -12   5         28.26         32.06         0.73 o                         
   3 -12   5         11.75         10.17         0.50 o                         
   4 -12   5         48.44         45.37         1.35 o                         
   5 -12   5         40.22         42.12         1.41 o                         
  -1 -11   5        126.14        122.90         3.72 o                         
   0 -11   5         27.46         23.19         0.61 o                         
   1 -11   5        275.84        249.53         4.91 o                         
   2 -11   5        117.17        115.75         2.13 o                         
   3 -11   5         11.95         11.89         0.46 o                         
   4 -11   5          7.39          6.26         0.51 o                         
   5 -11   5        101.26         99.31         2.22 o                         
  -2 -10   5          7.70          9.75         0.58 o                         
  -1 -10   5         93.18         90.37         2.08 o                         
   0 -10   5         75.85         76.09         1.81 o                         
   1 -10   5         11.75          8.75         0.52 o                         
   2 -10   5        201.78        198.70         3.54 o                         
   3 -10   5        228.80        228.04         3.99 o                         
   4 -10   5          0.75         -0.06         0.26 o                         
   5 -10   5         75.77         80.53         1.88 o                         
   6 -10   5         62.06         55.70         2.85 o                         
  -2  -9   5          0.72          0.82         0.29 o                         
  -1  -9   5         59.45         52.03         2.60 o                         
   0  -9   5        186.94        179.58         5.58 o                         
   1  -9   5         74.33         67.87         1.37 o                         
   2  -9   5        135.61        132.13         2.43 o                         
   3  -9   5         62.34         59.96         1.29 o                         
   4  -9   5         89.04         86.27         2.02 o                         
   5  -9   5         65.28         70.64         1.70 o                         
   6  -9   5         53.82         53.61         1.31 o                         
  -3  -8   5          4.15          2.12         0.58 o                         
  -2  -8   5         59.53         59.74         1.52 o                         
  -1  -8   5         66.36         64.02         1.59 o                         
   0  -8   5        205.59        203.89         4.40 o                         
   1  -8   5         28.01         20.07         1.02 o                         
   2  -8   5        132.78        136.57         3.92 o                         
   3  -8   5        312.16        309.34        11.08 o                         
   4  -8   5          6.09          6.07         0.46 o                         
   5  -8   5         62.41         55.23         1.43 o                         
   6  -8   5         58.89         63.69         1.62 o                         
  -3  -7   5         83.92         90.37         2.11 o                         
  -2  -7   5         19.93         22.24         1.57 o                         
  -1  -7   5          8.63          8.49         0.57 o                         
   0  -7   5         30.82         30.94         0.95 o                         
   1  -7   5          1.85          1.03         0.21 o                         
   2  -7   5         56.51         57.68         1.21 o                         
   3  -7   5         38.16         36.23         1.04 o                         
   4  -7   5          0.28          0.32         0.23 o                         
   5  -7   5        134.58        111.49         2.54 o                         
   6  -7   5        214.17        201.76         6.03 o                         
  -3  -6   5          1.04          0.93         0.32 o                         
  -2  -6   5        430.05        463.09         9.59 o                         
  -1  -6   5          6.75          8.46         0.83 o                         
   0  -6   5        112.53        105.54         2.40 o                         
   1  -6   5          2.09          1.41         0.51 o                         
   2  -6   5        310.15        292.59        15.77 o                         
   3  -6   5        510.27        496.72        19.91 o                         
   4  -6   5         36.45         29.87         2.50 o                         
   5  -6   5          3.83          4.23         0.49 o                         
   6  -6   5          0.58          3.27         0.51 o                         
  -5  -5   5         12.79         10.87         0.68 o                         
  -4  -5   5         66.09         65.88         1.34 o                         
  -3  -5   5        139.89        141.12         2.57 o                         
  -2  -5   5         34.26         33.37         1.43 o                         
  -1  -5   5         95.68         92.84         3.94 o                         
   0  -5   5         62.89         94.18         5.39 o                         
   1  -5   5        170.36        163.93         4.87 o                         
   2  -5   5         49.10         48.85         1.73 o                         
   3  -5   5        227.76        210.02         4.49 o                         
   4  -5   5        174.21        165.28         3.60 o                         
   5  -5   5         12.01         10.78         0.60 o                         
   6  -5   5         20.12         25.01         1.15 o                         
  -6  -4   5        166.20        178.72         3.76 o                         
  -5  -4   5          0.76          1.35         0.45 o                         
  -4  -4   5         13.81         16.32         0.53 o                         
  -3  -4   5        203.67        199.72         3.50 o                         
  -2  -4   5         47.43         35.11         1.02 o                         
  -1  -4   5          4.55          5.32         1.86 o                         
   0  -4   5       1853.76       1955.71        58.34 o                         
   1  -4   5        695.97        710.17        20.39 o                         
   2  -4   5         37.07         32.95         1.22 o                         
   3  -4   5        227.15        231.31         4.90 o                         
   4  -4   5        376.51        404.11         8.39 o                         
   5  -4   5          7.39          5.68         0.84 o                         
   6  -4   5          6.30          5.49         0.52 o                         
  -6  -3   5        678.52        689.98        11.50 o                         
  -5  -3   5        112.78        118.92         2.20 o                         
  -4  -3   5          0.04         -0.14         0.21 o                         
  -3  -3   5        158.25        162.27         2.50 o                         
  -2  -3   5          8.92          5.90         2.05 o                         
  -1  -3   5         63.19         61.04         3.65 o                         
   0  -3   5        179.18        182.59         5.35 o                         
   1  -3   5       2348.75       2509.81        71.55 o                         
   2  -3   5          3.23          0.58         0.26 o                         
   3  -3   5          3.47          2.67         0.67 o                         
   4  -3   5        618.35        603.90        16.33 o                         
   5  -3   5         46.07         49.08         1.07 o                         
   6  -3   5          4.00          2.76         0.43 o                         
   7  -3   5         10.55         11.41         0.96 o                         
  -7  -2   5        125.84        114.03         7.69 o                         
  -6  -2   5          6.86          8.43         0.43 o                         
  -5  -2   5        700.04        688.81        16.52 o                         
  -4  -2   5         93.67         91.56         1.51 o                         
  -3  -2   5         97.37         97.34         1.83 o                         
  -2  -2   5        611.77        642.74        62.64 o                         
  -1  -2   5        103.62        101.09         3.58 o                         
   0  -2   5         42.68         53.47         2.40 o                         
   1  -2   5         59.30         51.29         1.67 o                         
   2  -2   5       1985.37       2225.98        63.47 o                         
   3  -2   5          0.59          2.52         1.99 o                         
   4  -2   5        683.33        719.29        12.02 o                         
   5  -2   5        177.08        174.09         3.81 o                         
   6  -2   5         13.59         15.79         0.61 o                         
  -7  -1   5         43.72         43.23         1.06 o                         
  -6  -1   5        174.98        168.51         4.81 o                         
  -5  -1   5        122.43        118.03         2.18 o                         
  -4  -1   5        547.48        592.66         8.61 o                         
  -3  -1   5         34.85         33.34         0.71 o                         
  -2  -1   5        438.49        457.47        16.48 o                         
  -1  -1   5         84.20         77.98         5.23 o                         
   0  -1   5          9.64         12.26         1.31 o                         
   1  -1   5         27.04         39.75         1.35 o                         
   2  -1   5        366.46        376.34        10.96 o                         
   3  -1   5        177.21        191.41         3.36 o                         
   4  -1   5        348.20        363.15         8.81 o                         
   5  -1   5        948.54        967.26        16.09 o                         
   6  -1   5          0.51          0.54         0.25 o                         
  -7   0   5          8.60          7.71         0.61 o                         
  -6   0   5         73.61         71.94         1.42 o                         
  -5   0   5          6.51          8.88         0.43 o                         
  -4   0   5         13.03         11.82         0.42 o                         
  -3   0   5        559.00        641.06         9.27 o                         
  -2   0   5         21.88         13.77         1.62 o                         
  -1   0   5       1326.92       1424.73        30.78 o                         
   0   0   5        238.43        270.06         8.72 o                         
   1   0   5         10.92          6.35         0.58 o                         
   2   0   5         84.20         80.09         1.84 o                         
   3   0   5        114.87        121.67         2.22 o                         
   4   0   5         31.29         29.52         0.75 o                         
   5   0   5         14.88         12.89         0.83 o                         
   6   0   5         59.55         60.87         1.43 o                         
  -7   1   5          0.71          1.16         0.23 o                         
  -6   1   5          5.50          5.02         0.34 o                         
  -5   1   5         17.45         17.19         0.58 o                         
  -4   1   5         74.96         71.53         1.57 o                         
  -3   1   5          8.50         10.44         0.61 o                         
  -2   1   5        286.96        296.84        11.54 o                         
  -1   1   5        343.74        379.35        13.98 o                         
   0   1   5        519.46        514.95        14.81 o                         
   1   1   5         61.28         60.53         1.45 o                         
   2   1   5         17.59         13.53         0.77 o                         
   3   1   5          0.93          0.70         0.25 o                         
   4   1   5          0.03          0.10         0.23 o                         
   5   1   5         11.11         11.09         0.52 o                         
   6   1   5        103.84        105.32         2.22 o                         
  -7   2   5         24.75         26.41         0.75 o                         
  -6   2   5          5.69          6.41         0.55 o                         
  -5   2   5          6.69          4.88         0.37 o                         
  -4   2   5        200.85        195.30         3.44 o                         
  -3   2   5          0.82          2.13         0.32 o                         
  -2   2   5         39.66         31.48         1.28 o                         
  -1   2   5       2044.65       2085.00        63.79 o                         
   0   2   5         20.05         14.81         0.83 o                         
   1   2   5        149.75        151.40         3.29 o                         
   2   2   5          0.93          1.89         0.61 o                         
   3   2   5         11.79         12.40         1.51 o                         
   4   2   5        213.97        214.14         6.41 o                         
   5   2   5         14.21         13.96         0.54 o                         
  -7   3   5        415.10        443.02        10.64 o                         
  -6   3   5         53.78         53.78         1.26 o                         
  -5   3   5         10.85          9.54         0.52 o                         
  -4   3   5         68.55         64.27         1.15 o                         
  -3   3   5         77.29         70.62         2.96 o                         
  -2   3   5         17.57         17.72         0.74 o                         
  -1   3   5        242.64        235.41         4.99 o                         
   0   3   5        267.69        273.86         5.78 o                         
   1   3   5         49.39         54.37         1.36 o                         
   2   3   5        119.89        119.44         2.67 o                         
   3   3   5         71.87         70.77         1.70 o                         
   4   3   5          9.43         10.26         0.54 o                         
  -7   4   5         12.17         12.06         0.47 o                         
  -6   4   5        272.15        275.28         5.78 o                         
  -5   4   5         23.45         22.87         0.79 o                         
  -4   4   5        276.42        288.15         6.10 o                         
  -3   4   5        153.66        150.97         3.35 o                         
  -2   4   5         79.63         80.91         5.35 o                         
  -1   4   5         53.71         50.62         1.11 o                         
   0   4   5        255.92        261.16         6.32 o                         
   1   4   5         19.07         20.45         1.03 o                         
   2   4   5         24.16         23.79         0.82 o                         
   3   4   5         90.42         93.09         2.15 o                         
   4   4   5         45.91         50.84         1.80 o                         
  -7   5   5          1.05          1.46         0.25 o                         
  -6   5   5         54.90         51.73         1.07 o                         
  -5   5   5         22.68         22.12         0.65 o                         
  -4   5   5          9.03          7.85         0.54 o                         
  -3   5   5        482.63        501.87        19.36 o                         
  -2   5   5         58.26         53.66         1.45 o                         
  -1   5   5         21.65         24.39         0.71 o                         
   0   5   5         26.22         25.65         1.60 o                         
   1   5   5         66.83         61.80         2.18 o                         
   2   5   5        116.44        120.85         3.85 o                         
   3   5   5          0.23          0.19         0.38 o                         
  -6   6   5         49.41         47.28         0.97 o                         
  -5   6   5         29.27         25.89         0.69 o                         
  -4   6   5         43.43         44.86         1.02 o                         
  -3   6   5        124.09        121.60         3.01 o                         
  -2   6   5        120.29        113.61         2.58 o                         
  -1   6   5         16.40         16.37         0.60 o                         
   0   6   5         26.20         25.58         0.76 o                         
   1   6   5         83.29         83.54         2.76 o                         
   2   6   5         20.26         21.61         1.09 o                         
  -6   7   5        104.40        108.38         2.36 o                         
  -5   7   5         40.79         41.62         0.90 o                         
  -4   7   5         26.95         22.76         0.77 o                         
  -3   7   5         43.58         43.71         3.94 o                         
  -2   7   5          5.17          7.05         0.83 o                         
  -1   7   5         17.48         15.43         0.60 o                         
   0   7   5         67.05         64.11         2.12 o                         
   1   7   5         66.05         67.12         1.68 o                         
  -5   8   5         92.71         99.76         3.08 o                         
  -4   8   5          0.20          0.51         0.26 o                         
  -3   8   5          4.62          3.65         0.58 o                         
  -2   8   5         82.27         86.62         2.82 o                         
  -1   8   5         14.24         12.89         1.22 o                         
  -4   9   5          0.15         -0.13         0.19 o                         
  -3   9   5          6.44          7.18         0.58 o                         
  -2   9   5          1.16          2.12         0.58 o                         
   0 -12   6          8.48          8.50         0.90 o                         
   1 -12   6         46.64         52.81         1.04 o                         
   2 -12   6         12.45         13.20         0.57 o                         
   3 -12   6          0.11         -0.02         0.17 o                         
   4 -12   6         36.81         38.70         1.00 o                         
  -2 -11   6         14.66         20.39         0.90 o                         
  -1 -11   6         12.56         12.52         0.52 o                         
   0 -11   6          2.51          2.77         0.34 o                         
   1 -11   6         58.09         54.53         1.26 o                         
   2 -11   6          2.62          1.14         0.21 o                         
   3 -11   6          4.30          4.61         0.37 o                         
   4 -11   6         39.79         42.22         1.09 o                         
   5 -11   6         11.59         11.52         0.71 o                         
  -2 -10   6         93.39         98.73         3.08 o                         
  -1 -10   6          2.33          1.93         0.45 o                         
   0 -10   6          0.60          0.42         0.18 o                         
   1 -10   6         49.30         45.50         1.00 o                         
   2 -10   6         16.51         15.68         0.56 o                         
   3 -10   6         11.90         10.72         0.80 o                         
   4 -10   6         20.55         19.29         1.09 o                         
   5 -10   6        221.34        248.32         5.21 o                         
   6 -10   6          8.78         10.00         0.77 o                         
  -3  -9   6          0.33          0.13         0.32 o                         
  -2  -9   6        105.84        106.64         2.40 o                         
  -1  -9   6         83.10         76.15         1.51 o                         
   0  -9   6         66.30         54.33         1.41 o                         
   1  -9   6         67.20         72.73         1.79 o                         
   2  -9   6        333.39        322.96        14.26 o                         
   3  -9   6        115.83        117.02         2.75 o                         
   4  -9   6          6.71          6.33         0.47 o                         
   5  -9   6         14.79         16.29         0.96 o                         
   6  -9   6         10.53          9.23         0.64 o                         
  -3  -8   6         55.68         49.92         1.54 o                         
  -2  -8   6         16.07         17.37         0.68 o                         
  -1  -8   6         56.49         61.84         1.54 o                         
   0  -8   6         12.39         10.89         0.47 o                         
   1  -8   6         64.11         62.93         1.28 o                         
   2  -8   6        886.09        934.67        15.57 o                         
   3  -8   6        110.73        107.96         2.47 o                         
   4  -8   6         20.33         18.79         1.03 o                         
   5  -8   6         20.88         21.36         0.79 o                         
   6  -8   6          1.90          5.26         0.58 o                         
  -4  -7   6         12.57         14.73         0.67 o                         
  -3  -7   6         18.45         15.88         0.66 o                         
  -2  -7   6          4.45          5.54         0.45 o                         
  -1  -7   6        261.64        254.68         5.42 o                         
   0  -7   6          2.62          3.50         0.38 o                         
   1  -7   6        223.37        213.54         3.73 o                         
   2  -7   6         57.51         54.55         1.16 o                         
   3  -7   6        704.01        723.91        14.80 o                         
   4  -7   6         70.69         60.12         4.91 o                         
   5  -7   6          0.63          0.92         0.31 o                         
   6  -7   6         66.07         79.44         2.95 o                         
  -4  -6   6          0.36          0.45         0.34 o                         
  -3  -6   6          2.38          2.99         0.42 o                         
  -2  -6   6          2.31          2.91         0.51 o                         
  -1  -6   6        306.01        322.62         8.69 o                         
   0  -6   6       1049.89       1113.36        18.44 o                         
   1  -6   6         20.55         21.80         0.74 o                         
   2  -6   6         95.35         89.15         2.04 o                         
   3  -6   6         29.78         29.69         1.41 o                         
   4  -6   6        105.90         94.70         2.22 o                         
   5  -6   6         73.64         70.46         2.37 o                         
   6  -6   6         24.92         23.40         1.09 o                         
  -5  -5   6          6.81          7.11         0.54 o                         
  -4  -5   6        583.92        608.38        10.20 o                         
  -3  -5   6        362.51        382.39         6.50 o                         
  -2  -5   6         12.54         11.96         0.51 o                         
  -1  -5   6         50.28         47.83         1.25 o                         
   0  -5   6        903.91        975.14        20.80 o                         
   1  -5   6        162.58        177.65         5.32 o                         
   2  -5   6        138.73        142.10         8.59 o                         
   3  -5   6         70.90         62.12         2.12 o                         
   4  -5   6          5.76          4.49         0.77 o                         
   5  -5   6        316.94        294.79         8.72 o                         
   6  -5   6         51.43         46.93         1.67 o                         
   7  -5   6          5.05          6.22         0.51 o                         
  -6  -4   6         93.26         87.89         1.97 o                         
  -5  -4   6         22.17         20.19         1.31 o                         
  -4  -4   6         79.84         80.41         1.37 o                         
  -3  -4   6        902.98        981.39        16.34 o                         
  -2  -4   6        149.92        145.41         2.60 o                         
  -1  -4   6         87.19         70.65         5.00 o                         
   0  -4   6         20.37         15.00         2.56 o                         
   1  -4   6        765.56        911.42        26.10 o                         
   2  -4   6        133.18        116.88         3.59 o                         
   3  -4   6        582.48        650.10        18.92 o                         
   4  -4   6        245.07        250.87         7.89 o                         
   5  -4   6        149.39        153.28         3.36 o                         
   6  -4   6        170.92        203.21        11.12 o                         
   7  -4   6          4.17          3.14         0.38 o                         
  -6  -3   6         39.02         38.60         0.83 o                         
  -5  -3   6          0.64          0.40         0.23 o                         
  -4  -3   6         29.14         31.12         0.69 o                         
  -3  -3   6        962.67       1065.97        15.85 o                         
  -2  -3   6         87.35         78.32         1.51 o                         
  -1  -3   6          1.68          4.42         2.05 o                         
   0  -3   6          3.67         10.45         1.99 o                         
   1  -3   6        301.60        329.67         9.55 o                         
   2  -3   6         40.13         45.33         1.60 o                         
   3  -3   6          8.08          5.32         0.62 o                         
   4  -3   6        399.90        396.54         8.21 o                         
   5  -3   6         39.04         37.24         1.47 o                         
   6  -3   6        174.51        191.86         4.06 o                         
  -7  -2   6         16.13         13.53         0.48 o                         
  -6  -2   6         95.52         89.30         2.62 o                         
  -5  -2   6          0.54          0.83         0.22 o                         
  -4  -2   6          3.61          4.85         0.36 o                         
  -3  -2   6        260.01        255.56         3.82 o                         
  -2  -2   6       1160.75       1177.90        23.89 o                         
  -1  -2   6        168.73        195.99         8.46 o                         
   0  -2   6         38.43         27.89         2.95 o                         
   1  -2   6        127.76        115.27         3.53 o                         
   2  -2   6         34.25         37.18         1.35 o                         
   3  -2   6          7.79          5.88         0.61 o                         
   4  -2   6        199.43        194.64         4.17 o                         
   5  -2   6          3.28          3.84         0.43 o                         
   6  -2   6         10.72         11.29         0.52 o                         
  -7  -1   6         27.58         23.41         0.63 o                         
  -6  -1   6         24.65         23.62         0.63 o                         
  -5  -1   6        154.47        152.76         2.76 o                         
  -4  -1   6          1.77          0.98         0.18 o                         
  -3  -1   6         37.35         35.03         0.72 o                         
  -2  -1   6        288.65        327.43        21.45 o                         
  -1  -1   6          0.96          1.54         1.35 o                         
   0  -1   6        245.97        255.30        10.52 o                         
   1  -1   6         17.24         23.98         0.96 o                         
   2  -1   6        133.86        141.62         3.06 o                         
   3  -1   6        108.60        110.03         2.49 o                         
   4  -1   6         17.69         17.70         0.96 o                         
   5  -1   6        230.74        228.59         4.85 o                         
   6  -1   6          8.93          9.73         0.46 o                         
  -7   0   6          1.40          2.12         0.27 o                         
  -6   0   6         47.56         44.86         0.97 o                         
  -5   0   6        227.66        201.79         4.43 o                         
  -4   0   6         25.96         23.16         0.79 o                         
  -3   0   6          6.14          5.47         0.36 o                         
  -2   0   6        286.94        278.49         4.78 o                         
  -1   0   6        612.42        709.21        23.98 o                         
   0   0   6        568.65        548.86        19.68 o                         
   1   0   6         88.26         87.15         1.97 o                         
   2   0   6         19.59         18.27         0.68 o                         
   3   0   6        175.03        184.27         4.01 o                         
   4   0   6         92.90         92.90         2.15 o                         
   5   0   6         10.62          9.99         0.71 o                         
   6   0   6          1.97          1.53         0.25 o                         
  -7   1   6          5.16          5.14         0.36 o                         
  -6   1   6          1.81          1.50         0.23 o                         
  -5   1   6        213.81        211.71         3.73 o                         
  -4   1   6         13.72         24.10         0.68 o                         
  -3   1   6          0.41          0.80         0.46 o                         
  -2   1   6         87.04         80.11         1.90 o                         
  -1   1   6         22.97         17.50         0.96 o                         
   0   1   6          6.83          8.92         1.31 o                         
   1   1   6         60.15         55.21         1.12 o                         
   2   1   6         31.16         31.78         0.93 o                         
   3   1   6         23.88         23.50         0.82 o                         
   4   1   6        182.88        187.21         4.01 o                         
   5   1   6         34.47         31.78         0.69 o                         
  -7   2   6          1.39          2.18         0.61 o                         
  -6   2   6          0.57          0.36         0.22 o                         
  -5   2   6         50.60         54.89         1.03 o                         
  -4   2   6        217.20        217.16         3.80 o                         
  -3   2   6         55.06         56.78         1.20 o                         
  -2   2   6         79.20         72.21         1.75 o                         
  -1   2   6         10.56         10.11         0.54 o                         
   0   2   6          1.17          1.80         0.74 o                         
   1   2   6        603.70        606.36        18.71 o                         
   2   2   6          1.38          1.51         0.24 o                         
   3   2   6         16.19         16.13         0.71 o                         
   4   2   6          1.49          0.80         0.21 o                         
  -7   3   6         19.56         16.64         0.52 o                         
  -6   3   6        129.03        132.93         2.92 o                         
  -5   3   6         19.62         20.16         0.64 o                         
  -4   3   6        207.77        215.55         3.79 o                         
  -3   3   6         30.80         39.58         1.13 o                         
  -2   3   6          2.86          5.16         0.52 o                         
  -1   3   6         28.62         28.19         1.38 o                         
   0   3   6          0.14          1.09         0.45 o                         
   1   3   6        199.28        191.12         5.83 o                         
   2   3   6        213.97        219.00         4.67 o                         
   3   3   6          1.86          2.09         0.38 o                         
   4   3   6          0.14          0.38         0.38 o                         
  -7   4   6        168.92        165.23         3.47 o                         
  -6   4   6         67.70         70.35         1.65 o                         
  -5   4   6         25.50         25.80         0.84 o                         
  -4   4   6        290.53        281.33         5.96 o                         
  -3   4   6         42.37         37.55         2.44 o                         
  -2   4   6        572.90        603.48        13.69 o                         
  -1   4   6        136.25        130.11         2.95 o                         
   0   4   6          1.25          1.73         0.51 o                         
   1   4   6         43.15         39.88         1.60 o                         
   2   4   6        126.40        131.30         4.10 o                         
   3   4   6          8.59          9.75         0.77 o                         
  -6   5   6         66.12         67.07         1.28 o                         
  -5   5   6         65.80         71.06         1.39 o                         
  -4   5   6          0.60          0.44         0.21 o                         
  -3   5   6        145.31        155.27         8.49 o                         
  -2   5   6         34.86         37.60         1.09 o                         
  -1   5   6        566.19        562.77        11.61 o                         
   0   5   6        218.15        226.47         4.83 o                         
   1   5   6          2.28          1.60         0.45 o                         
   2   5   6        128.57        118.54         3.72 o                         
  -6   6   6        226.66        246.19         4.16 o                         
  -5   6   6         68.14         71.95         1.63 o                         
  -4   6   6          4.33          4.89         0.45 o                         
  -3   6   6          5.19          8.21         0.77 o                         
  -2   6   6         97.98         92.14         2.13 o                         
  -1   6   6        230.30        223.02         4.89 o                         
   0   6   6        163.75        177.87         6.12 o                         
   1   6   6         95.71         93.97         2.11 o                         
   2   6   6         51.11         48.34         1.60 o                         
  -5   7   6         17.25         17.13         0.63 o                         
  -4   7   6        134.88        138.09         2.99 o                         
  -3   7   6          7.88          9.46         0.54 o                         
  -2   7   6          3.03          3.33         0.55 o                         
  -1   7   6         67.07         63.12         2.66 o                         
   0   7   6          9.06          8.59         0.71 o                         
  -4   8   6         65.76         64.43         2.05 o                         
  -3   8   6         77.73         76.10         2.50 o                         
  -2   8   6          1.90          2.56         0.58 o                         
   0 -12   7         25.12         31.21         0.81 o                         
   1 -12   7         32.79         31.35         1.22 o                         
   2 -12   7         20.18         18.38         0.50 o                         
   3 -12   7         12.58         14.00         0.61 o                         
  -2 -11   7          7.12          3.72         0.38 o                         
  -1 -11   7          3.59          3.71         0.38 o                         
   0 -11   7         56.89         53.48         1.29 o                         
   1 -11   7         13.54         10.69         0.64 o                         
   2 -11   7          5.73          5.65         0.78 o                         
   3 -11   7          5.64          4.74         0.55 o                         
   4 -11   7         49.46         52.11         1.29 o                         
   5 -11   7         26.31         29.63         0.81 o                         
  -2 -10   7         52.03         52.14         1.25 o                         
  -1 -10   7          9.11          6.00         0.40 o                         
   0 -10   7          0.61          2.48         0.36 o                         
   1 -10   7         65.23         58.52         1.20 o                         
   2 -10   7         20.53         17.97         0.55 o                         
   3 -10   7         31.19         31.21         0.75 o                         
   4 -10   7          1.46          2.13         0.38 o                         
   5 -10   7          5.87          6.90         0.45 o                         
  -3  -9   7          0.67          0.48         0.22 o                         
  -2  -9   7         19.42         20.01         1.38 o                         
  -1  -9   7         20.18         15.59         0.61 o                         
   0  -9   7        316.32        287.59         4.95 o                         
   1  -9   7          2.78          4.49         0.35 o                         
   2  -9   7         51.53         50.22         1.07 o                         
   3  -9   7         10.78         10.93         0.54 o                         
   4  -9   7          4.07          4.06         0.47 o                         
   5  -9   7         12.56         14.03         0.58 o                         
   6  -9   7         25.71         27.57         1.09 o                         
  -3  -8   7         13.03         13.72         0.57 o                         
  -2  -8   7         48.69         52.04         1.40 o                         
  -1  -8   7         53.05         45.60         1.22 o                         
   0  -8   7         49.29         51.65         1.17 o                         
   1  -8   7        101.78        104.17         1.94 o                         
   2  -8   7        181.33        174.32         3.08 o                         
   3  -8   7       1219.64       1253.81        25.48 o                         
   4  -8   7        100.34        101.65         2.36 o                         
   5  -8   7         36.37         36.99         1.41 o                         
   6  -8   7          3.01          2.69         0.58 o                         
  -4  -7   7          1.84          2.46         0.43 o                         
  -3  -7   7        406.45        402.96         9.30 o                         
  -2  -7   7         60.68         60.46         1.52 o                         
  -1  -7   7         74.69         74.76         1.79 o                         
   0  -7   7         26.77         23.96         1.38 o                         
   1  -7   7        687.55        732.61        12.23 o                         
   2  -7   7          0.77          0.88         0.27 o                         
   3  -7   7         10.70          9.55         0.55 o                         
   4  -7   7        678.37        709.16        14.51 o                         
   5  -7   7        124.10        142.91         4.81 o                         
   6  -7   7          0.01          0.38         0.32 o                         
  -5  -6   7         67.75         61.68         2.37 o                         
  -4  -6   7         93.04         94.69         1.78 o                         
  -3  -6   7         93.46         93.25         1.79 o                         
  -2  -6   7        481.74        484.30         8.18 o                         
  -1  -6   7         70.08         70.60         1.70 o                         
   0  -6   7         82.72         86.55         2.82 o                         
   1  -6   7        178.40        181.21         3.18 o                         
   2  -6   7       1080.71       1080.38        17.93 o                         
   3  -6   7        364.20        360.38         9.43 o                         
   4  -6   7        659.17        616.18        17.89 o                         
   5  -6   7         69.97         76.94         2.63 o                         
   6  -6   7         16.39         14.98         0.64 o                         
  -5  -5   7         19.20         19.86         1.03 o                         
  -4  -5   7        537.52        562.65         9.45 o                         
  -3  -5   7          0.05          0.29         0.20 o                         
  -2  -5   7          0.41          0.43         0.25 o                         
  -1  -5   7          0.62          1.78         0.25 o                         
   0  -5   7         21.58         23.51         0.81 o                         
   1  -5   7         18.64         15.76         0.57 o                         
   2  -5   7        142.06        140.99         2.52 o                         
   3  -5   7        958.05       1035.99        29.75 o                         
   4  -5   7         77.76         66.16         2.24 o                         
   5  -5   7        369.38        353.06        10.39 o                         
   6  -5   7         24.47         28.34         1.15 o                         
  -6  -4   7         27.37         25.66         0.77 o                         
  -5  -4   7          4.88          5.84         0.38 o                         
  -4  -4   7         64.30         64.73         1.31 o                         
  -3  -4   7        272.79        284.22         4.90 o                         
  -2  -4   7         17.21         17.15         0.58 o                         
  -1  -4   7        531.16        560.86         9.40 o                         
   0  -4   7         76.63         89.59         4.74 o                         
   1  -4   7          0.75         -0.26         0.26 o                         
   2  -4   7         13.89         11.67         0.77 o                         
   3  -4   7         58.02         59.43         2.05 o                         
   4  -4   7        212.92        195.09         5.90 o                         
   5  -4   7         26.63         26.87         1.15 o                         
   6  -4   7        151.63        158.55         4.81 o                         
  -6  -3   7         22.99         23.42         0.59 o                         
  -5  -3   7          7.86          7.65         0.36 o                         
  -4  -3   7          0.64          0.94         0.22 o                         
  -3  -3   7          3.26          3.40         0.51 o                         
  -2  -3   7         64.70         63.68         1.28 o                         
  -1  -3   7         13.67         10.56         0.67 o                         
   0  -3   7        197.05        197.85         5.96 o                         
   1  -3   7          7.71          5.08         0.47 o                         
   2  -3   7         27.92         23.28         1.03 o                         
   3  -3   7         41.41         40.47         1.10 o                         
   4  -3   7          9.52          8.77         0.55 o                         
   5  -3   7          3.19          2.95         0.46 o                         
   6  -3   7         11.95         11.22         0.71 o                         
  -6  -2   7        156.51        149.86         2.64 o                         
  -5  -2   7          0.69          0.72         0.20 o                         
  -4  -2   7         19.29         18.93         0.56 o                         
  -3  -2   7          8.53          9.05         0.40 o                         
  -2  -2   7        153.30        143.82         2.23 o                         
  -1  -2   7        565.54        569.33        11.65 o                         
   0  -2   7         20.19         16.86         0.96 o                         
   1  -2   7        129.49        153.62         4.62 o                         
   2  -2   7        594.00        639.39        13.08 o                         
   3  -2   7          7.37          7.30         0.51 o                         
   4  -2   7          6.66          5.07         0.47 o                         
   5  -2   7         38.38         38.92         1.04 o                         
   6  -2   7          3.28          3.78         0.45 o                         
  -7  -1   7         72.09         73.12         1.61 o                         
  -6  -1   7          0.39          0.19         0.17 o                         
  -5  -1   7          5.00          4.55         0.37 o                         
  -4  -1   7        194.20        198.91         3.04 o                         
  -3  -1   7         57.59         55.18         1.32 o                         
  -2  -1   7          0.17         -0.06         0.22 o                         
  -1  -1   7        267.08        263.00         6.95 o                         
   0  -1   7        283.37        293.89         8.72 o                         
   1  -1   7         71.39         77.89         1.79 o                         
   2  -1   7          5.38          3.81         0.74 o                         
   3  -1   7        128.45        126.20         2.81 o                         
   4  -1   7         40.94         42.14         1.16 o                         
   5  -1   7         14.89         15.86         0.63 o                         
  -7   0   7         51.37         52.67         1.22 o                         
  -6   0   7         15.60         16.70         0.45 o                         
  -5   0   7         12.29         10.87         0.44 o                         
  -4   0   7         42.11         37.99         0.89 o                         
  -3   0   7        495.20        503.73         7.35 o                         
  -2   0   7         43.94         34.83         0.72 o                         
  -1   0   7        114.78        114.44         2.54 o                         
   0   0   7        554.34        581.12        16.86 o                         
   1   0   7         23.32         15.58         0.63 o                         
   2   0   7          4.03          4.29         0.71 o                         
   3   0   7        438.84        459.36         9.50 o                         
   4   0   7         84.66         76.98         2.47 o                         
   5   0   7          3.71          2.72         0.44 o                         
  -7   1   7         26.49         28.37         0.96 o                         
  -6   1   7         45.22         41.54         0.91 o                         
  -5   1   7         93.08         95.82         1.81 o                         
  -4   1   7        189.92        184.44         3.27 o                         
  -3   1   7        248.47        253.09         4.45 o                         
  -2   1   7          0.38          1.36         0.31 o                         
  -1   1   7         12.88         12.85         0.61 o                         
   0   1   7        477.84        509.82        14.88 o                         
   1   1   7         60.78         52.94         1.83 o                         
   2   1   7         15.38         14.06         0.50 o                         
   3   1   7         10.17          9.58         0.43 o                         
   4   1   7        134.20        135.43         2.39 o                         
   5   1   7         19.23         16.35         0.77 o                         
  -7   2   7         16.05         18.90         0.58 o                         
  -6   2   7        101.99        103.56         1.89 o                         
  -5   2   7         86.94         77.45         1.53 o                         
  -4   2   7         49.25         43.46         0.99 o                         
  -3   2   7        153.69        141.19         2.57 o                         
  -2   2   7       1498.12       1545.75        38.73 o                         
  -1   2   7        212.28        229.71         4.01 o                         
   0   2   7        141.81        147.33         4.62 o                         
   1   2   7        195.62        212.25         4.53 o                         
   2   2   7          8.78          8.64         0.59 o                         
   3   2   7         26.40         27.26         1.06 o                         
   4   2   7         66.83         68.63         1.61 o                         
  -7   3   7          7.91          7.02         0.35 o                         
  -6   3   7         57.06         63.57         2.38 o                         
  -5   3   7         25.10         23.61         0.88 o                         
  -4   3   7         11.19          7.45         0.46 o                         
  -3   3   7         21.31         27.72         1.15 o                         
  -2   3   7         75.97         73.99         6.28 o                         
  -1   3   7        802.16        820.12        16.78 o                         
   0   3   7          0.58         -0.32         0.71 o                         
   1   3   7        431.56        450.07        13.14 o                         
   2   3   7          9.56          7.57         0.77 o                         
   3   3   7         19.52         19.36         1.03 o                         
  -6   4   7        138.38        147.03         2.67 o                         
  -5   4   7         39.26         45.30         0.99 o                         
  -4   4   7          0.11          0.30         0.22 o                         
  -3   4   7          1.27          3.75         0.80 o                         
  -2   4   7         52.05         49.99         2.02 o                         
  -1   4   7        128.94        129.22         2.92 o                         
   0   4   7         59.09         57.06         1.99 o                         
   1   4   7         32.39         29.75         1.35 o                         
   2   4   7         78.67         84.57         2.82 o                         
  -6   5   7          3.99          4.89         0.33 o                         
  -5   5   7         47.88         54.34         1.15 o                         
  -4   5   7         57.16         63.64         1.56 o                         
  -3   5   7         15.98         15.05         0.68 o                         
  -2   5   7          7.95          6.84         0.64 o                         
  -1   5   7         19.38         18.25         0.72 o                         
   0   5   7         51.48         51.48         1.80 o                         
   1   5   7          9.06          7.70         0.52 o                         
   2   5   7         95.22         95.47         2.95 o                         
  -5   6   7        205.35        210.15         5.55 o                         
  -4   6   7         16.68         18.98         0.61 o                         
  -3   6   7          0.37          0.61         0.23 o                         
  -2   6   7         23.58         25.25         0.79 o                         
  -1   6   7          3.40          3.88         0.45 o                         
   0   6   7        111.99        116.62         3.59 o                         
   1   6   7          7.72          6.41         0.58 o                         
  -4   7   7        110.64        111.49         3.40 o                         
  -3   7   7          2.23          1.46         0.45 o                         
  -2   7   7         26.56         28.78         0.81 o                         
  -1   7   7         77.95         78.09         2.44 o                         
   0 -12   8          1.24          1.57         0.23 o                         
   1 -12   8          4.99          5.75         0.31 o                         
   2 -12   8        207.09        238.89        25.68 o                         
   3 -12   8          6.07          6.92         0.58 o                         
  -1 -11   8        111.35        126.84         7.15 o                         
   0 -11   8         27.84         24.18         0.70 o                         
   1 -11   8         12.48         11.22         0.47 o                         
   2 -11   8        130.48        125.51         3.83 o                         
   3 -11   8          2.60          3.90         0.49 o                         
   4 -11   8          0.93          0.95         0.26 o                         
  -2 -10   8          0.11          0.73         0.16 o                         
  -1 -10   8         96.63        103.51         2.31 o                         
   0 -10   8        109.48        131.53         2.90 o                         
   1 -10   8         36.81         34.03         1.17 o                         
   2 -10   8        179.18        183.09         3.24 o                         
   3 -10   8        266.90        265.17         5.58 o                         
   4 -10   8          1.32          0.68         0.25 o                         
   5 -10   8         16.99         18.15         0.90 o                         
  -3  -9   8          1.03          0.61         0.16 o                         
  -2  -9   8         36.06         37.75         1.02 o                         
  -1  -9   8          8.85          8.51         0.47 o                         
   0  -9   8        254.31        264.11         5.58 o                         
   1  -9   8         69.44         74.34         1.47 o                         
   2  -9   8         71.60         70.70         1.41 o                         
   3  -9   8        348.35        368.33         7.68 o                         
   4  -9   8         11.22         10.23         0.80 o                         
   5  -9   8         10.49         10.64         0.71 o                         
  -4  -8   8         24.95         28.57         0.79 o                         
  -3  -8   8         25.50         24.99         1.09 o                         
  -2  -8   8          8.30          8.97         0.49 o                         
  -1  -8   8         72.66         77.91         3.88 o                         
   0  -8   8        181.29        166.17         3.65 o                         
   1  -8   8         76.69         84.86         1.64 o                         
   2  -8   8        534.41        534.86        17.84 o                         
   3  -8   8        535.15        527.52        10.86 o                         
   4  -8   8        215.90        230.31         4.90 o                         
   5  -8   8        104.31        118.22         3.98 o                         
  -4  -7   8          2.95          3.61         0.38 o                         
  -3  -7   8        100.76        111.07         4.91 o                         
  -2  -7   8          3.81          4.00         0.47 o                         
  -1  -7   8         13.30         10.35         0.65 o                         
   0  -7   8         25.43         17.47         0.68 o                         
   1  -7   8         16.29         16.07         0.56 o                         
   2  -7   8        153.53        151.75         3.33 o                         
   3  -7   8        152.06        152.54         2.73 o                         
   4  -7   8        115.02        113.80         2.56 o                         
   5  -7   8         77.39         69.25         1.63 o                         
   6  -7   8        169.61        171.95         5.13 o                         
  -5  -6   8         26.54         24.43         1.15 o                         
  -4  -6   8          0.08          0.88         0.42 o                         
  -3  -6   8         14.36         15.12         0.54 o                         
  -2  -6   8         62.29         60.97         1.25 o                         
  -1  -6   8          0.67          1.08         0.35 o                         
   0  -6   8         29.87         23.39         0.68 o                         
   1  -6   8        441.96        421.42         6.16 o                         
   2  -6   8        221.32        215.96         4.60 o                         
   3  -6   8         47.81         43.08         2.18 o                         
   4  -6   8         44.11         42.03         1.13 o                         
   5  -6   8         24.67         32.80         0.93 o                         
   6  -6   8          0.20          0.99         0.58 o                         
  -5  -5   8          8.79          8.58         0.58 o                         
  -4  -5   8         19.24         19.00         0.59 o                         
  -3  -5   8        219.17        224.54         3.92 o                         
  -2  -5   8        228.49        232.25         4.04 o                         
  -1  -5   8         62.54         68.45         1.36 o                         
   0  -5   8         68.80         73.90         1.46 o                         
   1  -5   8         91.36         84.09         1.41 o                         
   2  -5   8         10.18          9.72         0.58 o                         
   3  -5   8        132.50        131.37         2.90 o                         
   4  -5   8         71.92         68.84         1.65 o                         
   5  -5   8         60.87         60.78         1.45 o                         
   6  -5   8          0.09          0.26         0.21 o                         
  -6  -4   8          9.47          9.14         0.58 o                         
  -5  -4   8          0.45          3.46         0.58 o                         
  -4  -4   8        204.43        208.84         4.14 o                         
  -3  -4   8        220.37        218.03         5.54 o                         
  -2  -4   8        759.96        780.43        13.08 o                         
  -1  -4   8        149.01        153.76         2.74 o                         
   0  -4   8         42.10         44.13         1.01 o                         
   1  -4   8         65.63         63.01         1.54 o                         
   2  -4   8        144.56        144.74         3.15 o                         
   3  -4   8        163.77        152.71         3.82 o                         
   4  -4   8        140.48        136.56         4.23 o                         
   5  -4   8         57.92         55.39         1.38 o                         
   6  -4   8         11.26          9.68         0.51 o                         
  -6  -3   8         30.83         29.95         0.82 o                         
  -5  -3   8        134.59        132.85         2.39 o                         
  -4  -3   8          2.39          2.88         0.32 o                         
  -3  -3   8         91.05         91.88         1.52 o                         
  -2  -3   8        113.82        108.38         2.01 o                         
  -1  -3   8        326.76        328.93         6.87 o                         
   0  -3   8         79.25         78.39         1.92 o                         
   1  -3   8         69.43         65.97         2.53 o                         
   2  -3   8        117.12        110.71         2.47 o                         
   3  -3   8         42.59         46.74         1.80 o                         
   4  -3   8         43.73         46.41         1.60 o                         
   5  -3   8         62.38         57.95         1.48 o                         
   6  -3   8         18.22         18.85         0.71 o                         
  -6  -2   8          8.50          7.75         0.38 o                         
  -5  -2   8        305.10        293.70         8.66 o                         
  -4  -2   8        121.70        117.61         1.88 o                         
  -3  -2   8         37.36         38.81         0.78 o                         
  -2  -2   8          8.72         10.42         0.46 o                         
  -1  -2   8        102.55        102.93         1.67 o                         
   0  -2   8         71.05         77.92         1.57 o                         
   1  -2   8          6.93          7.10         0.55 o                         
   2  -2   8        377.47        396.25         8.23 o                         
   3  -2   8         38.26         40.50         2.02 o                         
   4  -2   8         31.15         34.20         1.03 o                         
   5  -2   8         13.15         15.09         0.55 o                         
  -6  -1   8         15.02         12.23         0.38 o                         
  -5  -1   8         74.37         72.15         1.75 o                         
  -4  -1   8        393.88        375.66         9.27 o                         
  -3  -1   8         18.12         22.29         0.55 o                         
  -2  -1   8          9.36          8.31         0.40 o                         
  -1  -1   8        216.10        218.28         4.62 o                         
   0  -1   8          0.18          0.71         0.38 o                         
   1  -1   8        149.03        148.81         3.24 o                         
   2  -1   8         19.41         20.09         1.06 o                         
   3  -1   8          0.21          0.44         0.23 o                         
   4  -1   8         58.41         58.52         1.61 o                         
   5  -1   8        108.56        114.03         2.47 o                         
  -6   0   8          1.87          2.75         0.27 o                         
  -5   0   8          8.45          5.24         0.35 o                         
  -4   0   8        102.78         95.79         1.83 o                         
  -3   0   8        172.79        163.15         2.92 o                         
  -2   0   8         75.35         68.88         1.39 o                         
  -1   0   8        609.19        655.03        17.06 o                         
   0   0   8        295.59        260.68         8.08 o                         
   1   0   8        310.92        304.08         6.37 o                         
   2   0   8         79.40         74.02         1.77 o                         
   3   0   8         77.04         75.79         2.05 o                         
   4   0   8         92.41         85.32         1.93 o                         
   5   0   8          0.42          0.96         0.32 o                         
  -6   1   8          6.28          7.40         0.36 o                         
  -5   1   8          0.05          0.76         0.20 o                         
  -4   1   8         28.43         37.79         0.89 o                         
  -3   1   8        162.82        155.45         2.79 o                         
  -2   1   8         34.46         33.78         1.00 o                         
  -1   1   8         10.02         12.48         1.34 o                         
   0   1   8        792.41        848.98        24.49 o                         
   1   1   8          0.41          0.58         0.34 o                         
   2   1   8        232.11        220.92         4.69 o                         
   3   1   8        120.11        116.75         2.58 o                         
   4   1   8         17.70         17.62         0.63 o                         
  -6   2   8         65.62         79.54         4.53 o                         
  -5   2   8          0.01          0.32         0.22 o                         
  -4   2   8         56.81         71.54         1.44 o                         
  -3   2   8         78.77         80.32         1.59 o                         
  -2   2   8        160.77        154.57         2.80 o                         
  -1   2   8         98.73         96.53         1.86 o                         
   0   2   8        145.91        135.92         4.23 o                         
   1   2   8        128.19        127.59         2.86 o                         
   2   2   8         95.11         96.03         2.20 o                         
   3   2   8        104.62        104.52         2.40 o                         
  -6   3   8         42.72         46.62         1.23 o                         
  -5   3   8          4.29          2.77         0.42 o                         
  -4   3   8         11.12          8.96         0.52 o                         
  -3   3   8          9.79         12.13         0.58 o                         
  -2   3   8          9.69          8.64         0.55 o                         
  -1   3   8          3.84          3.85         0.51 o                         
   0   3   8          6.45          5.64         0.58 o                         
   2   3   8         11.98         11.61         1.09 o                         
  -6   4   8        209.90        229.67         8.31 o                         
  -5   4   8         23.09         23.01         0.62 o                         
  -4   4   8         42.83         33.08         0.93 o                         
  -3   4   8         56.32         58.60         2.24 o                         
  -2   4   8          0.84          1.09         0.38 o                         
  -1   4   8        109.26        109.02         3.14 o                         
   0   4   8         17.31         16.16         0.83 o                         
   1   4   8          1.15          1.41         0.32 o                         
   2   4   8         93.44         88.54         2.76 o                         
  -5   5   8         23.81         24.11         0.68 o                         
  -4   5   8          2.11          1.99         0.32 o                         
  -3   5   8         28.73         29.46         0.84 o                         
  -2   5   8         75.51         77.97         1.81 o                         
  -1   5   8          0.11          0.00         0.32 o                         
   0   5   8         60.38         63.54         2.05 o                         
   1   5   8          0.77          0.38         0.32 o                         
  -4   6   8         24.93         25.39         0.96 o                         
  -3   6   8         93.96         97.83         2.15 o                         
  -2   6   8         49.43         50.89         1.22 o                         
  -1   6   8         38.33         35.90         1.28 o                         
   0   6   8         10.15         11.86         0.64 o                         
   0 -12   9          1.22          1.19         0.20 o                         
   1 -12   9         63.21         66.54         4.33 o                         
   2 -12   9         38.79         45.20         1.99 o                         
   3 -12   9        221.36        234.20         6.86 o                         
  -1 -11   9         93.45         94.98         2.08 o                         
   0 -11   9          1.35          1.81         0.26 o                         
   1 -11   9         53.18         53.35         1.29 o                         
   2 -11   9        266.70        272.20         8.37 o                         
   3 -11   9          5.53          5.93         0.45 o                         
   4 -11   9        253.08        271.07         7.89 o                         
  -2 -10   9         21.44         24.37         0.66 o                         
  -1 -10   9          3.61          2.69         0.31 o                         
   0 -10   9         42.24         37.80         0.99 o                         
   1 -10   9          0.15          0.29         0.22 o                         
   2 -10   9        307.85        326.34         6.78 o                         
   3 -10   9        134.19        138.74         3.04 o                         
   4 -10   9         23.18         21.96         0.73 o                         
  -3  -9   9          7.15          9.00         0.67 o                         
  -2  -9   9          0.34          0.50         0.16 o                         
  -1  -9   9         85.44         70.46         1.68 o                         
   0  -9   9          0.21          2.63         0.58 o                         
   1  -9   9          1.00          0.58         0.23 o                         
   2  -9   9          5.02          4.95         0.42 o                         
   3  -9   9        136.88        142.19         3.13 o                         
   4  -9   9          3.78          3.40         0.64 o                         
   5  -9   9         81.24         87.26         2.76 o                         
  -4  -8   9         30.67         30.29         0.90 o                         
  -3  -8   9         30.09         27.89         0.79 o                         
  -2  -8   9         36.47         33.48         0.97 o                         
  -1  -8   9          2.29          1.03         0.21 o                         
   0  -8   9        183.34        174.25         3.79 o                         
   1  -8   9          0.22          0.26         0.29 o                         
   2  -8   9         65.47         64.66         1.59 o                         
   3  -8   9         63.89         64.93         1.89 o                         
   4  -8   9         27.36         30.91         1.28 o                         
   5  -8   9          3.58          3.85         0.64 o                         
  -4  -7   9         35.46         34.02         0.88 o                         
  -3  -7   9         46.74         42.85         1.11 o                         
  -2  -7   9         10.26          9.26         0.46 o                         
  -1  -7   9         42.24         45.39         1.15 o                         
   0  -7   9         31.85         36.35         0.88 o                         
   1  -7   9        190.05        191.05         3.54 o                         
   2  -7   9         54.59         54.31         1.16 o                         
   3  -7   9        332.44        341.95         7.12 o                         
   4  -7   9         22.42         22.16         0.75 o                         
   5  -7   9          6.68          6.24         0.49 o                         
  -5  -6   9          1.06          1.15         0.32 o                         
  -4  -6   9          3.60          2.80         0.28 o                         
  -3  -6   9        188.49        182.57         6.76 o                         
  -2  -6   9         18.26         17.94         0.57 o                         
  -1  -6   9         60.79         60.01         1.25 o                         
   0  -6   9         16.67         18.30         0.60 o                         
   1  -6   9         89.53         99.37         1.88 o                         
   2  -6   9        402.25        413.50         8.55 o                         
   3  -6   9         49.78         54.59         1.36 o                         
   4  -6   9         44.45         42.97         1.13 o                         
   5  -6   9          3.60          4.54         0.40 o                         
  -5  -5   9          1.57          0.86         0.20 o                         
  -4  -5   9        266.22        272.55         4.68 o                         
  -3  -5   9         79.66         79.79         1.54 o                         
  -2  -5   9         25.57         23.88         0.67 o                         
  -1  -5   9        126.00        123.11         2.26 o                         
   0  -5   9         82.44         73.78         1.46 o                         
   1  -5   9         38.16         37.12         1.47 o                         
   2  -5   9          4.72          3.24         0.46 o                         
   3  -5   9          0.66          0.64         0.27 o                         
   4  -5   9        111.01        103.94         2.33 o                         
   5  -5   9         16.37         16.26         0.61 o                         
  -5  -4   9         14.89         14.46         0.54 o                         
  -4  -4   9          6.96          8.14         0.41 o                         
  -3  -4   9        242.99        240.08         4.18 o                         
  -2  -4   9          2.45          2.18         0.31 o                         
  -1  -4   9        407.79        431.66         7.29 o                         
   0  -4   9        222.49        214.15         3.75 o                         
   1  -4   9        240.08        255.62         7.63 o                         
   2  -4   9          1.85          1.93         0.35 o                         
   3  -4   9         42.64         39.54         1.09 o                         
   4  -4   9          7.27          5.25         0.40 o                         
   5  -4   9          6.93          8.92         0.74 o                         
  -6  -3   9         28.97         30.67         0.79 o                         
  -5  -3   9        101.74         93.43         1.73 o                         
  -4  -3   9         16.72         16.12         0.50 o                         
  -3  -3   9        306.31        308.38         4.59 o                         
  -2  -3   9         29.07         26.04         0.69 o                         
  -1  -3   9          0.03          0.51         0.24 o                         
   0  -3   9        539.49        568.85        11.70 o                         
   1  -3   9         98.45        104.95         3.40 o                         
   2  -3   9          0.21          0.39         0.29 o                         
   3  -3   9         90.42         77.74         3.24 o                         
   4  -3   9         24.31         28.23         0.84 o                         
   5  -3   9          0.21          0.54         0.29 o                         
  -6  -2   9         22.89         23.36         0.55 o                         
  -5  -2   9         40.86         38.84         0.86 o                         
  -4  -2   9         55.59         49.90         1.06 o                         
  -3  -2   9        243.18        240.21         3.61 o                         
  -2  -2   9       1277.71       1326.08        19.02 o                         
  -1  -2   9         78.26         78.76         1.53 o                         
   0  -2   9        213.02        216.67         9.55 o                         
   1  -2   9        233.20        241.70         7.31 o                         
   2  -2   9         28.37         29.07         1.57 o                         
   3  -2   9        111.81        102.89         2.33 o                         
   4  -2   9        230.41        232.20         5.55 o                         
   5  -2   9          1.65          2.24         0.32 o                         
  -6  -1   9          0.18          0.09         0.18 o                         
  -5  -1   9         14.73         15.86         0.50 o                         
  -4  -1   9         18.82         17.17         0.56 o                         
  -3  -1   9          0.31          0.51         0.22 o                         
  -2  -1   9        260.54        253.92         4.41 o                         
  -1  -1   9        997.71       1081.30        21.99 o                         
   0  -1   9         26.95         26.14         0.86 o                         
   1  -1   9         82.41         74.50         2.56 o                         
   2  -1   9        207.04        198.67         4.26 o                         
   3  -1   9          7.25          6.77         0.46 o                         
   4  -1   9         29.48         28.65         1.22 o                         
  -6   0   9         33.45         32.81         0.72 o                         
  -5   0   9         17.38         19.41         0.46 o                         
  -4   0   9         33.39         34.19         0.80 o                         
  -3   0   9         27.12         22.82         0.77 o                         
  -2   0   9          5.20          5.07         0.64 o                         
  -1   0   9        249.36        250.23         5.30 o                         
   0   0   9        286.53        277.04         5.85 o                         
   1   0   9        232.56        235.29         7.05 o                         
   2   0   9        145.23        143.12         5.23 o                         
   3   0   9          2.58          1.93         0.34 o                         
   4   0   9         15.46         14.23         0.64 o                         
  -6   1   9          3.70          3.29         0.28 o                         
  -5   1   9        205.10        202.83         3.57 o                         
  -4   1   9          1.36          0.89         0.23 o                         
  -3   1   9          1.50          0.95         0.26 o                         
  -2   1   9          0.69          0.97         0.74 o                         
  -1   1   9         84.88         78.24         1.54 o                         
   0   1   9        138.78        134.76         2.97 o                         
   1   1   9          8.43          8.66         0.71 o                         
   2   1   9          2.23          2.18         0.58 o                         
   3   1   9        159.50        157.25         3.35 o                         
  -6   2   9          4.75          5.86         0.50 o                         
  -5   2   9         32.96         34.40         0.76 o                         
  -4   2   9        122.81        123.06         2.23 o                         
  -3   2   9          0.65          1.01         0.25 o                         
  -2   2   9        293.34        294.99         5.06 o                         
  -1   2   9          5.25          4.73         0.37 o                         
   0   2   9          0.14          0.19         0.26 o                         
   1   2   9         16.83         16.32         0.63 o                         
   2   2   9          0.35          0.71         0.26 o                         
   3   2   9         17.31         16.80         0.71 o                         
  -5   3   9         60.79         63.64         2.08 o                         
  -4   3   9         84.03         88.23         2.02 o                         
  -3   3   9         28.11         24.99         0.79 o                         
  -2   3   9          9.76          6.83         0.55 o                         
  -1   3   9        220.57        212.41         4.53 o                         
   0   3   9          3.28          2.50         0.45 o                         
   1   3   9          8.61          7.44         0.58 o                         
   2   3   9         79.07         77.13         2.37 o                         
  -5   4   9          4.49          4.97         0.34 o                         
  -4   4   9        189.68        200.86         4.24 o                         
  -3   4   9        125.79        125.46         3.11 o                         
  -2   4   9         70.93         65.61         1.56 o                         
  -1   4   9         64.53         65.27         2.12 o                         
   0   4   9          3.01          2.63         0.45 o                         
   1   4   9          0.14          0.13         0.26 o                         
  -4   5   9         51.93         51.54         1.20 o                         
  -3   5   9         70.58         77.10         1.81 o                         
  -2   5   9         28.55         25.20         0.74 o                         
  -1   5   9         42.29         45.07         1.47 o                         
   0   5   9         45.66         45.65         1.47 o                         
   1 -12  10        146.20        154.13         4.55 o                         
   2 -12  10        170.20        178.10         5.26 o                         
  -1 -11  10          1.62          0.38         0.29 o                         
   0 -11  10         24.53         29.49         1.57 o                         
   1 -11  10         14.67         16.74         0.54 o                         
   2 -11  10        170.59        183.94         5.45 o                         
   3 -11  10         14.28         13.27         0.77 o                         
  -2 -10  10          0.94          1.58         0.25 o                         
  -1 -10  10          5.47          9.43         0.61 o                         
   0 -10  10          6.59          8.34         0.43 o                         
   1 -10  10          0.44          0.95         0.20 o                         
   2 -10  10          1.12          0.51         0.32 o                         
   3 -10  10          0.05          0.19         0.38 o                         
  -3  -9  10         57.08         56.73         1.86 o                         
  -2  -9  10         33.85         40.04         1.04 o                         
  -1  -9  10         40.05         40.57         1.06 o                         
   0  -9  10         76.84         60.69         1.47 o                         
   1  -9  10         57.24         58.18         1.43 o                         
   2  -9  10         21.92         20.07         1.03 o                         
   3  -9  10          0.00          0.61         0.38 o                         
   4  -9  10         19.49         20.58         1.15 o                         
  -3  -8  10         25.90         29.60         0.79 o                         
  -2  -8  10        106.43        107.82         2.40 o                         
   0  -8  10          8.93         10.58         0.54 o                         
   1  -8  10        129.81        125.29         3.69 o                         
   2  -8  10        266.63        276.78         8.27 o                         
   3  -8  10         18.81         21.29         1.22 o                         
   4  -8  10         63.51         67.32         2.31 o                         
  -4  -7  10         58.57         55.03         1.27 o                         
  -3  -7  10          2.91          2.01         0.27 o                         
  -2  -7  10        205.63        200.10         6.03 o                         
  -1  -7  10          3.96          3.82         0.42 o                         
   0  -7  10         72.74         66.82         1.33 o                         
   1  -7  10        237.53        242.52         4.20 o                         
   2  -7  10          6.75          5.64         0.71 o                         
   3  -7  10         30.05         31.86         0.95 o                         
   4  -7  10          3.91          4.21         0.96 o                         
  -4  -6  10         25.03         25.16         0.59 o                         
  -3  -6  10        119.52        115.06         2.09 o                         
  -2  -6  10        222.94        211.81         3.70 o                         
  -1  -6  10        187.29        192.82         3.41 o                         
   0  -6  10         41.97         37.17         0.86 o                         
   1  -6  10          3.78          3.88         0.83 o                         
   2  -6  10        190.49        198.30         6.03 o                         
   3  -6  10          1.71          3.24         0.58 o                         
   4  -6  10        105.28        103.11         2.29 o                         
   5  -6  10         13.34         17.25         0.77 o                         
  -5  -5  10          3.36          3.46         0.34 o                         
  -4  -5  10        232.32        231.31         3.97 o                         
  -3  -5  10         16.21         13.11         0.57 o                         
  -2  -5  10         28.97         27.79         0.70 o                         
  -1  -5  10        309.80        303.21         5.21 o                         
   0  -5  10          9.36          8.60         0.69 o                         
   1  -5  10         22.20         21.61         1.03 o                         
   2  -5  10        103.47         93.03         3.01 o                         
   3  -5  10         60.41         69.69         2.37 o                         
   4  -5  10          3.69          3.71         0.36 o                         
   5  -5  10         37.60         32.00         1.15 o                         
  -5  -4  10          6.73          5.52         0.35 o                         
  -4  -4  10         62.89         60.75         1.21 o                         
  -3  -4  10        344.55        345.97         5.90 o                         
  -2  -4  10        322.35        333.47         5.71 o                         
  -1  -4  10        745.69        783.45        13.07 o                         
   0  -4  10         32.43         33.77         0.99 o                         
   1  -4  10         84.38         78.54         2.63 o                         
   2  -4  10        141.35        127.65         4.04 o                         
   3  -4  10        149.94        159.13         4.87 o                         
   4  -4  10         20.02         21.46         0.74 o                         
   5  -4  10          1.78          2.05         0.32 o                         
  -5  -3  10         30.07         33.09         0.88 o                         
  -4  -3  10          0.99          1.11         0.23 o                         
  -3  -3  10         38.06         36.30         0.73 o                         
  -2  -3  10        302.29        313.64         5.37 o                         
  -1  -3  10         45.34         44.36         1.18 o                         
   0  -3  10        548.51        554.57        16.16 o                         
   1  -3  10          2.34          3.53         0.51 o                         
   3  -3  10        125.01        112.48         3.01 o                         
   4  -3  10         33.88         36.58         1.12 o                         
  -5  -2  10         20.87         21.75         0.76 o                         
  -4  -2  10         54.03         57.42         1.16 o                         
  -3  -2  10          1.75          1.70         0.58 o                         
  -2  -2  10          8.46          7.47         0.45 o                         
  -1  -2  10         77.46         75.16         2.92 o                         
   0  -2  10        181.56        167.58         3.65 o                         
   1  -2  10        333.77        324.10         6.78 o                         
   2  -2  10         45.99         49.30         1.80 o                         
   3  -2  10         55.12         47.62         3.05 o                         
   4  -2  10         16.60         16.41         0.71 o                         
  -5  -1  10         29.83         31.77         0.63 o                         
  -4  -1  10          3.01          3.25         0.34 o                         
  -3  -1  10         30.59         32.19         0.78 o                         
  -2  -1  10         96.57         93.07         2.13 o                         
  -1  -1  10          2.50          2.52         0.55 o                         
   0  -1  10         74.91         72.56         1.75 o                         
   1  -1  10         29.48         29.14         0.86 o                         
   2  -1  10         59.74         48.21         1.73 o                         
   3  -1  10          6.34          6.54         0.51 o                         
   4  -1  10         69.28         62.89         1.99 o                         
  -5   0  10          3.47          4.36         0.30 o                         
  -4   0  10         21.30         20.30         0.58 o                         
  -3   0  10        256.38        248.78         5.26 o                         
  -2   0  10         25.25         24.16         0.77 o                         
  -1   0  10         80.04         77.19         1.50 o                         
   0   0  10         28.61         29.99         0.86 o                         
   1   0  10         80.55         83.26         1.95 o                         
   2   0  10         10.12         11.16         0.50 o                         
   3   0  10        139.88        158.92         6.54 o                         
  -5   1  10         67.68         69.12         3.13 o                         
  -4   1  10         47.79         41.91         0.95 o                         
  -3   1  10         50.06         49.59         1.05 o                         
  -2   1  10        166.34        164.95         6.79 o                         
  -1   1  10          3.25          3.14         0.61 o                         
   0   1  10          6.94          7.88         0.64 o                         
   1   1  10         73.83         73.98         1.70 o                         
   2   1  10          4.66          5.42         0.43 o                         
   3   1  10          5.37          4.04         0.45 o                         
  -5   2  10         76.53         76.16         2.79 o                         
  -4   2  10          0.18          0.55         0.20 o                         
  -3   2  10          1.46          1.01         0.21 o                         
  -2   2  10        595.59        590.18         9.87 o                         
  -1   2  10          6.44          4.90         0.46 o                         
   0   2  10          2.86          2.69         0.45 o                         
   1   2  10         50.89         56.67         2.12 o                         
   2   2  10         39.92         39.30         1.28 o                         
  -4   3  10          9.12         10.49         0.43 o                         
  -3   3  10         23.24         20.53         0.66 o                         
  -2   3  10         12.72          6.92         0.46 o                         
  -1   3  10        132.45        126.30         3.91 o                         
   0   3  10          1.33          1.54         0.32 o                         
   1   3  10         20.60         20.58         0.83 o                         
  -4   4  10         40.28         37.04         0.88 o                         
  -3   4  10         36.77         34.62         2.56 o                         
  -2   4  10         33.42         31.87         1.15 o                         
   0 -11  11         18.79         15.73         0.47 o                         
   1 -11  11          6.82          8.66         0.58 o                         
   2 -11  11          5.10          5.00         0.58 o                         
  -1 -10  11          0.80          0.23         0.15 o                         
   0 -10  11         51.82         55.22         1.29 o                         
   1 -10  11         25.30         25.26         1.51 o                         
   2 -10  11          1.81          1.99         0.51 o                         
  -2  -9  11          2.04          2.15         0.25 o                         
  -1  -9  11         21.18         23.62         0.70 o                         
   0  -9  11         47.25         55.05         1.34 o                         
   1  -9  11         15.04         17.41         0.63 o                         
   2  -9  11          0.52          2.05         0.58 o                         
  -3  -8  11         61.27         57.63         1.34 o                         
  -2  -8  11          0.89          0.76         0.15 o                         
  -1  -8  11          6.01          7.19         0.87 o                         
   0  -8  11         56.97         60.97         1.73 o                         
   1  -8  11         20.27         23.40         1.15 o                         
  -3  -7  11         96.27        107.06         3.69 o                         
  -2  -7  11        345.45        349.37         5.91 o                         
  -1  -7  11        110.01        110.08         2.01 o                         
   0  -7  11        129.19        123.16         2.23 o                         
   1  -7  11         23.56         23.85         0.85 o                         
   2  -7  11          0.25          0.38         0.38 o                         
   3  -7  11         10.91         10.71         0.71 o                         
   4  -7  11         10.16          9.49         0.64 o                         
  -4  -6  11         41.51         37.78         0.95 o                         
  -3  -6  11          1.15          0.84         0.15 o                         
  -2  -6  11        379.71        385.45         6.52 o                         
  -1  -6  11        165.38        167.77         3.01 o                         
   0  -6  11         74.76         67.98         1.88 o                         
   1  -6  11       1031.89       1017.14        29.24 o                         
   2  -6  11          0.27         -0.13         0.32 o                         
   3  -6  11          0.16          0.51         0.32 o                         
   4  -6  11         24.21         22.83         0.96 o                         
  -4  -5  11          3.34          3.89         0.34 o                         
  -3  -5  11         31.57         29.46         0.68 o                         
  -2  -5  11         21.31         25.08         1.35 o                         
  -1  -5  11        300.47        293.65         5.03 o                         
   0  -5  11          0.24          0.76         0.64 o                         
   1  -5  11         77.68         69.11         2.31 o                         
   2  -5  11        455.44        447.06        13.02 o                         
   3  -5  11          0.40          1.15         0.32 o                         
   4  -5  11         23.20         21.29         0.83 o                         
  -5  -4  11         15.65         14.78         0.47 o                         
  -4  -4  11        236.40        229.26         4.81 o                         
  -3  -4  11         24.94         24.52         0.60 o                         
  -2  -4  11          2.36          2.66         0.36 o                         
  -1  -4  11        228.22        224.81         7.59 o                         
   0  -4  11        168.31        163.61         5.07 o                         
   1  -4  11          0.54          1.22         0.45 o                         
   2  -4  11        206.50        196.76         5.96 o                         
   3  -4  11          0.55          0.32         0.26 o                         
   4  -4  11         38.45         37.05         1.28 o                         
  -5  -3  11         44.08         41.55         1.00 o                         
  -4  -3  11         29.85         30.87         0.86 o                         
  -3  -3  11          1.30          1.25         0.25 o                         
  -2  -3  11          6.68          5.90         0.55 o                         
  -1  -3  11         79.95         72.83         2.44 o                         
   0  -3  11         46.81         41.61         1.54 o                         
   1  -3  11         58.08         52.64         1.86 o                         
   2  -3  11          0.76          0.51         0.32 o                         
   3  -3  11         74.56         70.08         2.24 o                         
   4  -3  11         57.04         62.45         1.92 o                         
  -5  -2  11         21.95         21.75         1.04 o                         
  -4  -2  11         42.27         41.32         0.88 o                         
  -3  -2  11         14.48         13.57         0.66 o                         
  -2  -2  11        142.66        135.58         2.99 o                         
  -1  -2  11          8.62          9.36         0.64 o                         
   0  -2  11         13.27         13.74         0.60 o                         
   1  -2  11          2.78          2.39         0.34 o                         
   2  -2  11         12.26         14.06         0.55 o                         
   3  -2  11         17.01         17.25         0.77 o                         
  -5  -1  11         77.04         77.81         1.41 o                         
  -4  -1  11        108.25        112.15         1.75 o                         
  -3  -1  11         28.05         25.94         0.77 o                         
  -2  -1  11          5.56          4.66         0.40 o                         
  -1  -1  11         22.22         22.07         0.85 o                         
   0  -1  11         16.30         17.07         0.87 o                         
   1  -1  11         57.42         52.30         1.27 o                         
   2  -1  11         64.40         67.56         1.58 o                         
   3  -1  11          0.81          1.03         0.26 o                         
  -5   0  11         14.75         13.92         0.54 o                         
  -4   0  11        106.08        111.68         1.97 o                         
  -3   0  11        169.49        174.59         3.05 o                         
  -2   0  11          3.13          3.19         0.33 o                         
  -1   0  11          3.81          3.73         0.61 o                         
   0   0  11        105.82        101.74         2.27 o                         
   1   0  11          8.01          6.58         0.38 o                         
   2   0  11         63.70         64.25         1.45 o                         
  -4   1  11         48.23         48.82         1.08 o                         
  -3   1  11         70.94         75.59         1.42 o                         
  -2   1  11          6.64          5.42         0.34 o                         
  -1   1  11         38.45         39.02         2.05 o                         
   0   1  11         18.38         17.73         0.59 o                         
   1   1  11         57.26         54.30         1.80 o                         
  -4   2  11         57.97         58.40         1.34 o                         
  -3   2  11         36.02         38.13         1.41 o                         
  -2   2  11         88.20         83.32         1.88 o                         
  -1   2  11        158.74        156.82         4.68 o                         
   0   2  11         62.41         62.70         1.99 o                         
  -3   3  11         24.01         28.66         1.03 o                         
  -2   3  11        105.02        101.62         3.08 o                         
  -1   3  11          0.03          0.06         0.26 o                         
   0 -10  12         72.58         80.18         3.01 o                         
   1 -10  12         22.08         21.22         0.96 o                         
  -1  -9  12        166.06        166.18         5.07 o                         
   0  -9  12         16.70         13.53         1.60 o                         
   1  -9  12          7.69          6.16         0.77 o                         
  -2  -8  12         85.03         94.49         2.06 o                         
  -1  -8  12         10.30         11.80         0.47 o                         
   0  -8  12        197.95        195.15         4.10 o                         
  -3  -7  12          0.71          0.74         0.29 o                         
  -2  -7  12        238.34        241.97         4.86 o                         
  -1  -7  12          4.30          3.79         0.31 o                         
   0  -7  12         90.44         96.87         1.76 o                         
   1  -7  12          5.02          4.62         0.58 o                         
   2  -7  12         59.10         64.05         2.12 o                         
   3  -7  12        106.28        102.71         3.14 o                         
  -3  -6  12         25.38         24.96         0.56 o                         
  -2  -6  12         46.74         46.87         0.94 o                         
  -1  -6  12          3.43          3.60         0.33 o                         
   0  -6  12          4.86          4.17         0.51 o                         
   1  -6  12        235.64        231.57         6.86 o                         
   2  -6  12         32.71         35.58         1.28 o                         
   3  -6  12         84.40         87.45         2.69 o                         
  -4  -5  12        218.65        221.73         9.20 o                         
  -3  -5  12          3.51          2.76         0.38 o                         
  -2  -5  12          0.58          0.74         0.14 o                         
  -1  -5  12          0.55          0.83         0.32 o                         
   0  -5  12         17.46         17.76         0.83 o                         
   1  -5  12         21.38         17.63         0.83 o                         
   2  -5  12          3.88          2.18         0.38 o                         
   3  -5  12          8.17          9.55         0.51 o                         
  -4  -4  12         23.28         21.99         0.61 o                         
  -3  -4  12        292.57        290.14         6.12 o                         
  -2  -4  12         16.30         17.85         1.51 o                         
  -1  -4  12          0.79          0.45         0.32 o                         
   0  -4  12        189.12        186.37         5.64 o                         
   1  -4  12         66.69         67.51         2.24 o                         
   2  -4  12          2.80          3.08         0.38 o                         
   3  -4  12         19.80         22.51         0.90 o                         
  -4  -3  12         19.79         21.60         0.63 o                         
  -3  -3  12        101.85         98.41         3.08 o                         
  -2  -3  12          1.77          1.15         0.32 o                         
  -1  -3  12         54.30         51.48         1.86 o                         
   0  -3  12         64.25         54.62         1.86 o                         
   1  -3  12        323.29        317.61         9.30 o                         
   2  -3  12         52.12         52.89         1.73 o                         
   3  -3  12          0.07          0.19         0.19 o                         
  -4  -2  12        102.82        107.41         3.56 o                         
  -3  -2  12          0.51          0.77         0.26 o                         
  -2  -2  12        214.15        197.50         3.42 o                         
  -1  -2  12          4.83          3.56         0.35 o                         
   0  -2  12         10.38         10.02         0.54 o                         
   1  -2  12        156.96        156.05         4.68 o                         
   2  -2  12        166.34        175.86         5.19 o                         
  -4  -1  12          3.67          4.21         0.31 o                         
  -3  -1  12         13.66         14.32         0.66 o                         
  -2  -1  12        145.96        148.54         2.60 o                         
  -1  -1  12         87.23         86.07         1.95 o                         
   0  -1  12          0.06          0.07         0.22 o                         
   1  -1  12         21.17         18.51         0.58 o                         
   2  -1  12         84.97         86.49         2.63 o                         
  -4   0  12          1.38          0.96         0.26 o                         
  -3   0  12          0.05         -0.04         0.19 o                         
  -2   0  12         83.14         83.66         1.53 o                         
  -1   0  12        121.75        124.58         2.67 o                         
   0   0  12         65.99         65.45         1.47 o                         
   1   0  12          7.97          6.67         0.58 o                         
  -3   1  12          0.90          0.58         0.23 o                         
  -2   1  12          8.43          9.04         0.58 o                         
  -1   1  12         55.97         61.10         1.92 o                         
   0   1  12         10.28         11.03         0.58 o                         
  -2  -7  13         54.87         58.53         1.92 o                         
  -1  -7  13         20.73         20.90         0.90 o                         
   0  -7  13         21.56         22.89         0.96 o                         
   1  -7  13          9.49         10.39         0.64 o                         
   2  -7  13          0.68          1.60         0.45 o                         
  -2  -6  13         16.11         17.76         0.77 o                         
  -1  -6  13        103.88        110.78         3.40 o                         
   0  -6  13         65.67         75.21         2.37 o                         
   1  -6  13          0.19          0.58         0.26 o                         
   2  -6  13         40.67         40.71         1.35 o                         
  -3  -5  13          7.22          7.63         0.45 o                         
  -2  -5  13          0.61          1.03         0.26 o                         
  -1  -5  13         27.19         23.66         0.96 o                         
   0  -5  13          9.04         10.00         0.58 o                         
   1  -5  13        113.11        113.16         3.46 o                         
   2  -5  13         10.99         10.64         0.51 o                         
  -3  -4  13         49.32         51.10         1.67 o                         
  -2  -4  13          5.56          5.45         0.45 o                         
  -1  -4  13         28.99         27.83         1.09 o                         
   0  -4  13        125.42        122.77         3.72 o                         
   1  -4  13          0.18          0.19         0.19 o                         
   2  -4  13          0.12         -0.13         0.19 o                         
  -3  -3  13         78.41         75.05         3.01 o                         
  -2  -3  13          0.79          0.91         0.22 o                         
  -1  -3  13          2.18          2.05         0.45 o                         
   0  -3  13         39.65         35.13         1.22 o                         
   1  -3  13          3.54          4.81         0.38 o                         
  -3  -2  13        166.44        174.52         6.38 o                         
  -2  -2  13         28.55         27.06         1.67 o                         
  -1  -2  13          2.82          4.42         0.38 o                         
   0  -2  13         17.34         17.12         0.77 o                         
   1  -2  13         70.76         69.18         2.12 o                         
  -2  -1  13        127.96        118.54         3.53 o                         
  -1  -1  13          0.03         -0.26         0.26 o                         
   0  -1  13         16.61         13.85         0.64 o                         
                                                                                
